# Supplementary material for: 1-[2,2-Bis(phenyl­sulfon­yl)ethen­yl]-4-meth­oxy­benzene
Source: Acta Crystallogr Sect E Struct Rep Online. 2012 Jan 21;68(Pt 2):o470. doi: 10.1107/S1600536812001961 (PMC3275222; doi:10.1107/S1600536812001961)
Supplement: Supplementary file 1 [file e-68-0o470-sup1.cif]

##############################################################################
#                                                                            #
# This CIF contains the data in a paper accepted for publication in          #
# Acta Crystallographica Section E. It conforms to the requirements of       #
# Notes for Authors for Acta Crystallographica Section E, and has been       #
# peer reviewed under the auspices of the IUCr Commission on Journals.       #
#                                                                            #
# Full details of the Crystallographic Information File format               #
# are given in the paper "The Crystallographic Information File (CIF):       #
# a New Standard Archive File for Crystallography" by S. R. Hall, F. H.      #
# Allen and I. D. Brown [Acta Cryst. (1991), A47, 655-685].                  #
#                                                                            #
# The current version of the core CIF dictionary is obtainable from          #
# ftp://ftp.iucr.org/pub/cif_core.dic.                                       #
#                                                                            #
# Software is freely available for graphical display of the structure(s)     #
# in this CIF. For information consult the CIF software page                 #
# http://www.iucr.org/resources/cif/software.                                #
#                                                                            #
# This file may be used for bona fide research purposes within the           #
# scientific community so long as proper attribution is given to the journal # 
# article from which it was obtained.                                        #
#                                                                            #
##############################################################################
data_I
_audit_creation_method     'form98_non/compatible with shelxl97-2'
_chemical_name_systematic
;
1-[2,2-bis(phenylsulfonyl)ethenyl]-4-methoxybenzene
;
_chemical_name_common     ?
_chemical_formula_moiety     'C21 H18 O5 S2'
_chemical_formula_sum     'C21 H18 O5 S2'
_chemical_formula_iupac     'C21 H18 O5 S2'
_chemical_formula_weight     414.497
_chemical_melting_point     ?
_symmetry_cell_setting     monoclinic
_symmetry_space_group_name_H-M     'P 21/c'
_symmetry_space_group_name_Hall     '-P 2ybc'
loop_
    _symmetry_equiv_pos_as_xyz
    'x, y, z'
    '-x, y+1/2, -z+1/2'
    '-x, -y, -z'
    'x, -y-1/2, z-1/2'
_cell_length_a     7.82910(10)
_cell_length_b     21.6666(4)
_cell_length_c     12.0332(2)
_cell_angle_alpha     90.00
_cell_angle_beta     107.8449(10)
_cell_angle_gamma     90.00
_cell_volume     1942.99(5)
_cell_formula_units_Z     4
_cell_measurement_reflns_used     7909
_cell_measurement_theta_min     3.134
_cell_measurement_theta_max     27.485
_cell_measurement_temperature     173(2)
_exptl_crystal_description     block
_exptl_crystal_colour     yellow
_exptl_crystal_size_max     0.33
_exptl_crystal_size_mid     0.26
_exptl_crystal_size_min     0.21
_exptl_crystal_density_diffrn     1.41699(4)
_exptl_crystal_density_meas     ?
_exptl_crystal_density_method     'not measured'
_exptl_crystal_F_000     864
_exptl_absorpt_coefficient_mu     0.305
_exptl_absorpt_correction_type     none
_exptl_absorpt_process_details     ?
_exptl_absorpt_correction_T_min     ?
_exptl_absorpt_correction_T_max     ?
_exptl_special_details     ?
_diffrn_ambient_temperature     173(2)
_diffrn_radiation_type     MoK\a
_diffrn_radiation_wavelength     0.71073
_diffrn_radiation_source     'rotating anode'
_diffrn_radiation_monochromator     'MONTEL, graded multilayered X-ray optics'
_diffrn_measurement_device_type     'Nonius KappaCCD'
_diffrn_measurement_device     '95mm CCD camera on \k-goniostat'
_diffrn_measurement_method     'CCD; rotation images; thick slices'
_diffrn_reflns_number     15675
_diffrn_reflns_av_R_equivalents     0.0257
_diffrn_reflns_av_sigmaI/netI     0.0235
_diffrn_reflns_theta_min     3.32
_diffrn_reflns_theta_max     27.50
_diffrn_reflns_theta_full     27.50
_diffrn_measured_fraction_theta_max     0.996
_diffrn_measured_fraction_theta_full     0.996
_diffrn_reflns_limit_h_min     -10
_diffrn_reflns_limit_h_max     10
_diffrn_reflns_limit_k_min     -27
_diffrn_reflns_limit_k_max     28
_diffrn_reflns_limit_l_min     -15
_diffrn_reflns_limit_l_max     15
_refine_special_details
;
Refinement of <i>F</i>^2^ against ALL reflections. The weighted <i>R</i>-factor
<i>wR</i> and goodness of fit <i>S</i> are based on <i>F</i>^2^, conventional
<i>R</i>-factors <i>R</i> are based on <i>F</i>, with <i>F</i> set to zero for
negative <i>F</i>^2^. The threshold expression of <i>F</i>^2^ >
2<i>\s</i>(<i>F</i>^2^) is used only for calculating <i>R</i>-factors(gt)
<i>etc</i>. and is not relevant to the choice of reflections for refinement.
<i>R</i>-factors based on <i>F</i>^2^ are statistically about twice as large
as those based on <i>F</i>, and <i>R</i>-factors based on all data will be
even larger.
;
_reflns_number_total     4445
_reflns_number_gt     3908
_reflns_threshold_expression     I>2sigma(I)
_refine_ls_structure_factor_coef     Fsqd
_refine_ls_matrix_type     full
_refine_ls_R_factor_all     0.0399
_refine_ls_R_factor_gt     0.0330
_refine_ls_wR_factor_gt     0.0806
_refine_ls_wR_factor_ref     0.0842
_refine_ls_goodness_of_fit_ref     1.082
_refine_ls_restrained_S_all     1.082
_refine_ls_number_reflns     4445
_refine_ls_number_parameters     254
_refine_ls_number_restraints     0
_refine_ls_hydrogen_treatment     constr
_refine_ls_weighting_scheme     calc
_refine_ls_weighting_details
         'calc w=1/[\s^2^(Fo^2^)+(0.0310P)^2^+1.0861P] where P=(Fo^2^+2Fc^2^)/3'
_atom_sites_solution_hydrogens     geom
_atom_sites_solution_primary     direct
_atom_sites_solution_secondary     difmap
_refine_ls_shift/su_max     0.000
_refine_ls_shift/su_mean     0.000
_refine_diff_density_max     0.325
_refine_diff_density_min     -0.378
_refine_ls_extinction_method     none
_refine_ls_extinction_coef     ?
_refine_ls_abs_structure_Flack     ?
loop_
    _atom_type_symbol
    _atom_type_description
    _atom_type_scat_dispersion_real
    _atom_type_scat_dispersion_imag
    _atom_type_scat_source
    'C' 'C' 0.0033 0.0016
                         'International Tables Vol C Tables 4.2.6.8 and 6.1.1.4'
    'H' 'H' 0.0000 0.0000
                         'International Tables Vol C Tables 4.2.6.8 and 6.1.1.4'
    'O' 'O' 0.0106 0.0060
                         'International Tables Vol C Tables 4.2.6.8 and 6.1.1.4'
    'S' 'S' 0.1246 0.1234
                         'International Tables Vol C Tables 4.2.6.8 and 6.1.1.4'
_computing_data_collection     'COLLECT (Hooft, 2004)'
_computing_cell_refinement     'SCALEPACK (Otwinowski & Minor, 1997)'
_computing_data_reduction     'DENZO and SCALEPACK (Otwinowski & Minor, 1997)'
_computing_structure_solution     'SIR97 (Altomare <i>et al.</i>, 1999)'
_computing_structure_refinement     'SHELXL97 (Sheldrick, 2008)'
_computing_molecular_graphics
;
ORTEP-3 (Farrugia, 1997) and Mercury (Macrae et al., 2006)
;
_computing_publication_material     'PLATON (Spek, 2009)'
loop_
    _atom_site_type_symbol
    _atom_site_label
    _atom_site_fract_x
    _atom_site_fract_y
    _atom_site_fract_z
    _atom_site_U_iso_or_equiv
    _atom_site_adp_type
    _atom_site_calc_flag
    _atom_site_refinement_flags
    _atom_site_occupancy
    _atom_site_symmetry_multiplicity
    _atom_site_disorder_assembly
    _atom_site_disorder_group
    S S1 0.20814(5) 0.197024(16) 0.62810(3) 0.02090(9) Uani d . 1 1 . .
    S S2 0.18614(5) 0.089334(17) 0.46455(3) 0.02332(10) Uani d . 1 1 . .
    O O1 0.07863(14) 0.21777(5) 0.68234(10) 0.0292(2) Uani d . 1 1 . .
    O O2 0.20435(14) 0.22512(5) 0.51907(9) 0.0278(2) Uani d . 1 1 . .
    O O3 0.17420(16) 0.02302(5) 0.46677(9) 0.0313(3) Uani d . 1 1 . .
    O O4 0.33662(14) 0.11588(5) 0.43740(9) 0.0305(3) Uani d . 1 1 . .
    O O5 0.25877(18) 0.04667(6) 1.16063(9) 0.0365(3) Uani d . 1 1 . .
    C C1 0.18455(19) 0.11624(7) 0.60485(12) 0.0214(3) Uani d . 1 1 . .
    C C2 0.1764(2) 0.07226(7) 0.68278(13) 0.0245(3) Uani d . 1 1 . .
    H H2 0.1564 0.0325 0.6481 0.029 Uiso calc R 1 1 . .
    C C3 0.1902(2) 0.07015(7) 0.80624(12) 0.0242(3) Uani d . 1 1 . .
    C C4 0.18860(19) 0.12011(7) 0.88083(13) 0.0243(3) Uani d . 1 1 . .
    H H4 0.1734 0.1609 0.8506 0.029 Uiso calc R 1 1 . .
    C C5 0.2090(2) 0.11019(7) 0.99738(13) 0.0276(3) Uani d . 1 1 . .
    H H5 0.2058 0.1443 1.0464 0.033 Uiso calc R 1 1 . .
    C C6 0.2341(2) 0.05075(7) 1.04444(13) 0.0274(3) Uani d . 1 1 . .
    C C7 0.2320(2) 0.00049(8) 0.97225(14) 0.0338(4) Uani d . 1 1 . .
    H H7 0.2464 -0.0403 1.0027 0.041 Uiso calc R 1 1 . .
    C C8 0.2085(2) 0.01103(7) 0.85489(14) 0.0322(4) Uani d . 1 1 . .
    H H8 0.2045 -0.0234 0.8054 0.039 Uiso calc R 1 1 . .
    C C9 0.2945(3) -0.01316(9) 1.21382(15) 0.0435(4) Uani d . 1 1 . .
    H H9A 0.1915 -0.0403 1.1800 0.065 Uiso calc R 1 1 . .
    H H9B 0.3150 -0.0094 1.2981 0.065 Uiso calc R 1 1 . .
    H H9C 0.4014 -0.0307 1.1998 0.065 Uiso calc R 1 1 . .
    C C10 0.42503(19) 0.20496(7) 0.72786(13) 0.0227(3) Uani d . 1 1 . .
    C C11 0.4505(2) 0.23657(7) 0.83213(13) 0.0284(3) Uani d . 1 1 . .
    H H11 0.3517 0.2532 0.8523 0.034 Uiso calc R 1 1 . .
    C C12 0.6252(2) 0.24312(8) 0.90616(14) 0.0365(4) Uani d . 1 1 . .
    H H12 0.6463 0.2645 0.9780 0.044 Uiso calc R 1 1 . .
    C C13 0.7677(2) 0.21894(9) 0.87638(15) 0.0394(4) Uani d . 1 1 . .
    H H13 0.8863 0.2241 0.9275 0.047 Uiso calc R 1 1 . .
    C C14 0.7396(2) 0.18709(9) 0.77248(16) 0.0368(4) Uani d . 1 1 . .
    H H14 0.8387 0.1701 0.7531 0.044 Uiso calc R 1 1 . .
    C C15 0.5677(2) 0.17990(8) 0.69699(14) 0.0283(3) Uani d . 1 1 . .
    H H15 0.5474 0.1583 0.6254 0.034 Uiso calc R 1 1 . .
    C C16 -0.0154(2) 0.11649(7) 0.36510(12) 0.0231(3) Uani d . 1 1 . .
    C C17 -0.0075(2) 0.14543(7) 0.26401(13) 0.0298(3) Uani d . 1 1 . .
    H H17 0.1047 0.1546 0.2526 0.036 Uiso calc R 1 1 . .
    C C18 -0.1677(2) 0.16064(8) 0.17987(14) 0.0361(4) Uani d . 1 1 . .
    H H18 -0.1656 0.1801 0.1096 0.043 Uiso calc R 1 1 . .
    C C19 -0.3298(2) 0.14774(8) 0.19744(15) 0.0355(4) Uani d . 1 1 . .
    H H19 -0.4383 0.1582 0.1390 0.043 Uiso calc R 1 1 . .
    C C20 -0.3363(2) 0.11958(8) 0.29952(15) 0.0323(4) Uani d . 1 1 . .
    H H20 -0.4487 0.1113 0.3112 0.039 Uiso calc R 1 1 . .
    C C21 -0.1780(2) 0.10357(7) 0.38461(14) 0.0270(3) Uani d . 1 1 . .
    H H21 -0.1806 0.0842 0.4549 0.032 Uiso calc R 1 1 . .
loop_
    _atom_site_aniso_label
    _atom_site_aniso_U_11
    _atom_site_aniso_U_22
    _atom_site_aniso_U_33
    _atom_site_aniso_U_12
    _atom_site_aniso_U_13
    _atom_site_aniso_U_23
    S1 0.01895(17) 0.02019(17) 0.02280(18) 0.00109(13) 0.00526(13) 0.00185(13)
    S2 0.02724(19) 0.02359(19) 0.01953(17) 0.00020(14) 0.00776(14) 0.00026(13)
    O1 0.0256(5) 0.0272(6) 0.0373(6) 0.0061(4) 0.0134(5) 0.0010(5)
    O2 0.0302(6) 0.0260(6) 0.0252(5) 0.0007(4) 0.0054(4) 0.0073(4)
    O3 0.0453(7) 0.0237(6) 0.0250(5) 0.0030(5) 0.0112(5) -0.0005(4)
    O4 0.0279(6) 0.0390(7) 0.0275(6) -0.0007(5) 0.0125(5) 0.0005(5)
    O5 0.0530(7) 0.0367(7) 0.0210(5) 0.0024(6) 0.0133(5) 0.0005(5)
    C1 0.0213(7) 0.0219(7) 0.0204(6) -0.0013(5) 0.0056(5) -0.0011(5)
    C2 0.0267(7) 0.0229(7) 0.0231(7) -0.0024(6) 0.0062(6) -0.0017(6)
    C3 0.0261(7) 0.0244(7) 0.0218(7) -0.0024(6) 0.0069(6) -0.0006(6)
    C4 0.0240(7) 0.0232(7) 0.0261(7) -0.0021(6) 0.0082(6) 0.0002(6)
    C5 0.0305(8) 0.0274(8) 0.0260(7) -0.0012(6) 0.0102(6) -0.0053(6)
    C6 0.0297(8) 0.0334(8) 0.0198(7) -0.0022(6) 0.0085(6) -0.0004(6)
    C7 0.0511(10) 0.0261(8) 0.0255(8) 0.0004(7) 0.0139(7) 0.0027(6)
    C8 0.0503(10) 0.0233(8) 0.0247(8) -0.0026(7) 0.0138(7) -0.0033(6)
    C9 0.0634(12) 0.0432(11) 0.0268(8) 0.0097(9) 0.0180(8) 0.0097(7)
    C10 0.0209(7) 0.0218(7) 0.0241(7) -0.0031(5) 0.0046(5) 0.0024(5)
    C11 0.0342(8) 0.0242(8) 0.0261(7) -0.0037(6) 0.0080(6) 0.0004(6)
    C12 0.0448(10) 0.0330(9) 0.0248(8) -0.0110(8) 0.0005(7) 0.0012(7)
    C13 0.0305(9) 0.0432(10) 0.0349(9) -0.0134(7) -0.0039(7) 0.0104(8)
    C14 0.0220(8) 0.0451(10) 0.0419(10) -0.0015(7) 0.0077(7) 0.0094(8)
    C15 0.0234(7) 0.0325(8) 0.0289(8) -0.0020(6) 0.0079(6) 0.0013(6)
    C16 0.0272(7) 0.0200(7) 0.0202(7) -0.0025(6) 0.0047(6) -0.0018(5)
    C17 0.0345(8) 0.0296(8) 0.0243(7) -0.0056(7) 0.0076(6) 0.0028(6)
    C18 0.0448(10) 0.0343(9) 0.0237(8) -0.0024(7) 0.0022(7) 0.0053(6)
    C19 0.0344(9) 0.0308(9) 0.0324(8) 0.0027(7) -0.0030(7) -0.0033(7)
    C20 0.0280(8) 0.0289(8) 0.0386(9) -0.0007(6) 0.0082(7) -0.0083(7)
    C21 0.0313(8) 0.0233(7) 0.0273(7) -0.0020(6) 0.0105(6) -0.0024(6)
_geom_special_details
;
All e.s.d.'s (except the e.s.d. in the dihedral angle between two l.s. planes)
are estimated using the full covariance matrix. The cell e.s.d.'s are taken
into account individually in the estimation of e.s.d.'s in distances, angles
and torsion angles; correlations between e.s.d.'s in cell parameters are only
used when they are defined by crystal symmetry. An approximate (isotropic)
treatment of cell e.s.d.'s is used for estimating e.s.d.'s involving l.s.
planes.
;
loop_
    _geom_bond_atom_site_label_1
    _geom_bond_atom_site_label_2
    _geom_bond_site_symmetry_2
    _geom_bond_distance
    _geom_bond_publ_flag
    S1 O1 . 1.4359(11) ?
    S1 O2 . 1.4383(11) ?
    S1 C10 . 1.7620(15) ?
    S1 C1 . 1.7731(15) ?
    S2 O4 . 1.4357(11) ?
    S2 O3 . 1.4405(12) ?
    S2 C16 . 1.7638(15) ?
    S2 C1 . 1.7897(14) ?
    O5 C6 . 1.3544(18) ?
    O5 C9 . 1.435(2) ?
    C1 C2 . 1.352(2) ?
    C2 C3 . 1.457(2) ?
    C2 H2 . 0.9500 ?
    C3 C8 . 1.397(2) ?
    C3 C4 . 1.409(2) ?
    C4 C5 . 1.379(2) ?
    C4 H4 . 0.9500 ?
    C5 C6 . 1.396(2) ?
    C5 H5 . 0.9500 ?
    C6 C7 . 1.390(2) ?
    C7 C8 . 1.386(2) ?
    C7 H7 . 0.9500 ?
    C8 H8 . 0.9500 ?
    C9 H9A . 0.9800 ?
    C9 H9B . 0.9800 ?
    C9 H9C . 0.9800 ?
    C10 C11 . 1.389(2) ?
    C10 C15 . 1.391(2) ?
    C11 C12 . 1.392(2) ?
    C11 H11 . 0.9500 ?
    C12 C13 . 1.375(3) ?
    C12 H12 . 0.9500 ?
    C13 C14 . 1.385(3) ?
    C13 H13 . 0.9500 ?
    C14 C15 . 1.382(2) ?
    C14 H14 . 0.9500 ?
    C15 H15 . 0.9500 ?
    C16 C17 . 1.387(2) ?
    C16 C21 . 1.392(2) ?
    C17 C18 . 1.389(2) ?
    C17 H17 . 0.9500 ?
    C18 C19 . 1.377(3) ?
    C18 H18 . 0.9500 ?
    C19 C20 . 1.386(2) ?
    C19 H19 . 0.9500 ?
    C20 C21 . 1.388(2) ?
    C20 H20 . 0.9500 ?
    C21 H21 . 0.9500 ?
loop_
    _geom_angle_atom_site_label_1
    _geom_angle_atom_site_label_2
    _geom_angle_atom_site_label_3
    _geom_angle_site_symmetry_1
    _geom_angle_site_symmetry_3
    _geom_angle
    _geom_angle_publ_flag
    O1 S1 O2 . . 117.52(7) ?
    O1 S1 C10 . . 109.09(7) ?
    O2 S1 C10 . . 109.05(7) ?
    O1 S1 C1 . . 109.08(7) ?
    O2 S1 C1 . . 107.57(7) ?
    C10 S1 C1 . . 103.64(7) ?
    O4 S2 O3 . . 117.79(7) ?
    O4 S2 C16 . . 109.75(7) ?
    O3 S2 C16 . . 107.20(7) ?
    O4 S2 C1 . . 109.11(7) ?
    O3 S2 C1 . . 106.75(7) ?
    C16 S2 C1 . . 105.54(7) ?
    C6 O5 C9 . . 117.78(13) ?
    C2 C1 S1 . . 127.66(11) ?
    C2 C1 S2 . . 116.11(11) ?
    S1 C1 S2 . . 116.10(8) ?
    C1 C2 C3 . . 136.46(14) ?
    C1 C2 H2 . . 111.8 ?
    C3 C2 H2 . . 111.8 ?
    C8 C3 C4 . . 117.20(14) ?
    C8 C3 C2 . . 114.97(14) ?
    C4 C3 C2 . . 127.82(14) ?
    C5 C4 C3 . . 120.49(14) ?
    C5 C4 H4 . . 119.8 ?
    C3 C4 H4 . . 119.8 ?
    C4 C5 C6 . . 120.95(14) ?
    C4 C5 H5 . . 119.5 ?
    C6 C5 H5 . . 119.5 ?
    O5 C6 C7 . . 124.39(15) ?
    O5 C6 C5 . . 115.88(14) ?
    C7 C6 C5 . . 119.73(14) ?
    C8 C7 C6 . . 118.70(15) ?
    C8 C7 H7 . . 120.7 ?
    C6 C7 H7 . . 120.7 ?
    C7 C8 C3 . . 122.86(15) ?
    C7 C8 H8 . . 118.6 ?
    C3 C8 H8 . . 118.6 ?
    O5 C9 H9A . . 109.5 ?
    O5 C9 H9B . . 109.5 ?
    H9A C9 H9B . . 109.5 ?
    O5 C9 H9C . . 109.5 ?
    H9A C9 H9C . . 109.5 ?
    H9B C9 H9C . . 109.5 ?
    C11 C10 C15 . . 121.94(14) ?
    C11 C10 S1 . . 120.33(12) ?
    C15 C10 S1 . . 117.71(11) ?
    C10 C11 C12 . . 117.97(15) ?
    C10 C11 H11 . . 121.0 ?
    C12 C11 H11 . . 121.0 ?
    C13 C12 C11 . . 120.72(16) ?
    C13 C12 H12 . . 119.6 ?
    C11 C12 H12 . . 119.6 ?
    C12 C13 C14 . . 120.50(15) ?
    C12 C13 H13 . . 119.8 ?
    C14 C13 H13 . . 119.8 ?
    C15 C14 C13 . . 120.17(17) ?
    C15 C14 H14 . . 119.9 ?
    C13 C14 H14 . . 119.9 ?
    C14 C15 C10 . . 118.70(15) ?
    C14 C15 H15 . . 120.7 ?
    C10 C15 H15 . . 120.7 ?
    C17 C16 C21 . . 121.88(14) ?
    C17 C16 S2 . . 118.33(12) ?
    C21 C16 S2 . . 119.53(11) ?
    C16 C17 C18 . . 118.24(15) ?
    C16 C17 H17 . . 120.9 ?
    C18 C17 H17 . . 120.9 ?
    C19 C18 C17 . . 120.58(16) ?
    C19 C18 H18 . . 119.7 ?
    C17 C18 H18 . . 119.7 ?
    C18 C19 C20 . . 120.75(15) ?
    C18 C19 H19 . . 119.6 ?
    C20 C19 H19 . . 119.6 ?
    C19 C20 C21 . . 119.75(16) ?
    C19 C20 H20 . . 120.1 ?
    C21 C20 H20 . . 120.1 ?
    C20 C21 C16 . . 118.78(15) ?
    C20 C21 H21 . . 120.6 ?
    C16 C21 H21 . . 120.6 ?
loop_
    _geom_torsion_atom_site_label_1
    _geom_torsion_atom_site_label_2
    _geom_torsion_atom_site_label_3
    _geom_torsion_atom_site_label_4
    _geom_torsion_site_symmetry_1
    _geom_torsion_site_symmetry_2
    _geom_torsion_site_symmetry_3
    _geom_torsion_site_symmetry_4
    _geom_torsion
    _geom_torsion_publ_flag
    O1 S1 C1 C2 . . . . -49.65(15) ?
    O2 S1 C1 C2 . . . . -178.13(13) ?
    C10 S1 C1 C2 . . . . 66.46(15) ?
    O1 S1 C1 S2 . . . . 134.70(8) ?
    O2 S1 C1 S2 . . . . 6.22(10) ?
    C10 S1 C1 S2 . . . . -109.19(9) ?
    O4 S2 C1 C2 . . . . -127.17(12) ?
    O3 S2 C1 C2 . . . . 1.12(13) ?
    C16 S2 C1 C2 . . . . 114.95(12) ?
    O4 S2 C1 S1 . . . . 49.00(10) ?
    O3 S2 C1 S1 . . . . 177.29(8) ?
    C16 S2 C1 S1 . . . . -68.88(9) ?
    S1 C1 C2 C3 . . . . -3.5(3) ?
    S2 C1 C2 C3 . . . . 172.18(15) ?
    C1 C2 C3 C8 . . . . -167.66(18) ?
    C1 C2 C3 C4 . . . . 11.9(3) ?
    C8 C3 C4 C5 . . . . 1.6(2) ?
    C2 C3 C4 C5 . . . . -177.91(14) ?
    C3 C4 C5 C6 . . . . 0.9(2) ?
    C9 O5 C6 C7 . . . . 3.5(2) ?
    C9 O5 C6 C5 . . . . -176.81(16) ?
    C4 C5 C6 O5 . . . . 177.80(14) ?
    C4 C5 C6 C7 . . . . -2.4(2) ?
    O5 C6 C7 C8 . . . . -178.93(16) ?
    C5 C6 C7 C8 . . . . 1.3(3) ?
    C6 C7 C8 C3 . . . . 1.3(3) ?
    C4 C3 C8 C7 . . . . -2.8(3) ?
    C2 C3 C8 C7 . . . . 176.83(16) ?
    O1 S1 C10 C11 . . . . -9.58(14) ?
    O2 S1 C10 C11 . . . . 119.97(12) ?
    C1 S1 C10 C11 . . . . -125.68(12) ?
    O1 S1 C10 C15 . . . . 171.88(12) ?
    O2 S1 C10 C15 . . . . -58.57(13) ?
    C1 S1 C10 C15 . . . . 55.78(13) ?
    C15 C10 C11 C12 . . . . 0.4(2) ?
    S1 C10 C11 C12 . . . . -178.05(12) ?
    C10 C11 C12 C13 . . . . 0.0(2) ?
    C11 C12 C13 C14 . . . . -0.6(3) ?
    C12 C13 C14 C15 . . . . 0.7(3) ?
    C13 C14 C15 C10 . . . . -0.3(3) ?
    C11 C10 C15 C14 . . . . -0.3(2) ?
    S1 C10 C15 C14 . . . . 178.21(12) ?
    O4 S2 C16 C17 . . . . 14.62(14) ?
    O3 S2 C16 C17 . . . . -114.41(12) ?
    C1 S2 C16 C17 . . . . 132.07(12) ?
    O4 S2 C16 C21 . . . . -171.11(12) ?
    O3 S2 C16 C21 . . . . 59.86(13) ?
    C1 S2 C16 C21 . . . . -53.66(13) ?
    C21 C16 C17 C18 . . . . -1.1(2) ?
    S2 C16 C17 C18 . . . . 172.98(13) ?
    C16 C17 C18 C19 . . . . 0.6(3) ?
    C17 C18 C19 C20 . . . . 0.3(3) ?
    C18 C19 C20 C21 . . . . -0.7(2) ?
    C19 C20 C21 C16 . . . . 0.2(2) ?
    C17 C16 C21 C20 . . . . 0.8(2) ?
    S2 C16 C21 C20 . . . . -173.31(12) ?
loop_
    _geom_hbond_atom_site_label_D
    _geom_hbond_atom_site_label_H
    _geom_hbond_atom_site_label_A
    _geom_hbond_site_symmetry_A
    _geom_hbond_distance_DH
    _geom_hbond_distance_HA
    _geom_hbond_distance_DA
    _geom_hbond_angle_DHA
    _geom_hbond_publ_flag
    C8 H8 Cg1 3_556 0.95 2.56 3.4835(17) 164 y
    C14 H14 O1 1_655 0.95 2.51 3.229(2) 133 y
    C21 H21 O3 3_556 0.95 2.50 3.2695(19) 138 y
    C20 H20 O4 1_455 0.95 2.59 3.453(2) 151 y
data_global
_journal_date_recd_electronic     2011-12-16
_journal_date_accepted     2012-01-16
_journal_name_full     'Acta Crystallographica, Section E'
_journal_year     2012
_journal_volume     68
_journal_issue      2
_journal_page_first     o470
_journal_page_last     o470
_journal_paper_category     QO
_journal_paper_doi     10.1107/S1600536812001961
_journal_coeditor_code     ZJ2048
_publ_contact_author_name     'Peter Mayer'
_publ_contact_author_address
;
Department Chemie und Biochemie
Ludwig-Maximilians-Universit\"at
Butenandtstrasse 5--13
D-81377 M\"unchen
Germany
;
_publ_contact_author_email     'p.mayer@lmu.de'
_publ_contact_author_fax     '+49-89-2180-77407'
_publ_contact_author_phone     '+49-89-2180-77399'
_publ_section_title
;
1-[2,2-Bis(phenylsulfonyl)ethenyl]-4-methoxybenzene
;
loop_
    _publ_author_name
    _publ_author_address
    'Asahara, Haruyasu'
;
Ludwig-Maximilians-Universit\"at
Department of Chemistry
Butenandtstrasse 5--13
81377 M\"unchen
Germany
;
    'Mayer, Peter'
;
Ludwig-Maximilians-Universit\"at
Department of Chemistry
Butenandtstrasse 5--13
81377 M\"unchen
Germany
;
    'Mayr, Herbert'
;
Ludwig-Maximilians-Universit\"at
Department of Chemistry
Butenandtstrasse 5--13
81377 M\"unchen
Germany
;
_iucr_refine_instructions_details
;
TITL                              pn333 in P21/c (14) sir97
CELL  0.71073   7.82910  21.66660  12.03320   90.0000  107.8449   90.0000
ZERR        4   0.00010   0.00040   0.00020    0.0000    0.0010    0.0000
LATT  1
SYMM -X, 0.50000+Y, 0.50000-Z
SFAC    C   H   O   S
UNIT    84  72  20   8
MERG      2
L.S.     10
BOND  $H
CONF
TEMP  -100
ACTA
FMAP      2
PLAN     -25
WGHT    0.031000    1.086100
FVAR       0.52991
S1    4    0.208144    0.197024    0.628099    11.00000    0.01895    0.02019 =
         0.02280    0.00185    0.00526    0.00109
S2    4    0.186142    0.089334    0.464547    11.00000    0.02724    0.02359 =
         0.01953    0.00026    0.00776    0.00020
O1    3    0.078633    0.217772    0.682338    11.00000    0.02565    0.02724 =
         0.03729    0.00099    0.01337    0.00610
O2    3    0.204354    0.225123    0.519075    11.00000    0.03019    0.02596 =
         0.02517    0.00727    0.00543    0.00075
O3    3    0.174203    0.023023    0.466771    11.00000    0.04534    0.02369 =
         0.02504   -0.00054    0.01122    0.00300
O4    3    0.336616    0.115882    0.437405    11.00000    0.02786    0.03898 =
         0.02749    0.00051    0.01251   -0.00067
O5    3    0.258770    0.046672    1.160628    11.00000    0.05305    0.03675 =
         0.02101    0.00054    0.01331    0.00241
C1    1    0.184553    0.116244    0.604845    11.00000    0.02133    0.02192 =
         0.02043   -0.00108    0.00556   -0.00132
C2    1    0.176362    0.072263    0.682781    11.00000    0.02665    0.02291 =
         0.02313   -0.00170    0.00624   -0.00239
AFIX  43
H2    2    0.156412    0.032467    0.648054    11.00000   -1.20000
AFIX   0
C3    1    0.190230    0.070151    0.806236    11.00000    0.02613    0.02437 =
         0.02179   -0.00058    0.00694   -0.00240
C4    1    0.188603    0.120114    0.880826    11.00000    0.02397    0.02318 =
         0.02607    0.00025    0.00820   -0.00211
AFIX  43
H4    2    0.173376    0.160946    0.850612    11.00000   -1.20000
AFIX   0
C5    1    0.208953    0.110185    0.997381    11.00000    0.03051    0.02741 =
         0.02604   -0.00527    0.01023   -0.00123
AFIX  43
H5    2    0.205802    0.144277    1.046360    11.00000   -1.20000
AFIX   0
C6    1    0.234121    0.050747    1.044441    11.00000    0.02965    0.03336 =
         0.01977   -0.00041    0.00845   -0.00215
C7    1    0.231999    0.000491    0.972249    11.00000    0.05109    0.02610 =
         0.02553    0.00266    0.01390    0.00042
AFIX  43
H7    2    0.246407   -0.040283    1.002749    11.00000   -1.20000
AFIX   0
C8    1    0.208451    0.011029    0.854889    11.00000    0.05026    0.02325 =
         0.02474   -0.00329    0.01377   -0.00258
AFIX  43
H8    2    0.204527   -0.023438    0.805369    11.00000   -1.20000
AFIX   0
C9    1    0.294502   -0.013160    1.213819    11.00000    0.06336    0.04322 =
         0.02676    0.00971    0.01803    0.00968
AFIX 137
H9A   2    0.191505   -0.040289    1.179958    11.00000   -1.50000
H9B   2    0.314977   -0.009364    1.298059    11.00000   -1.50000
H9C   2    0.401429   -0.030691    1.199772    11.00000   -1.50000
AFIX   0
C10   1    0.425034    0.204959    0.727861    11.00000    0.02086    0.02179 =
         0.02406    0.00239    0.00464   -0.00311
C11   1    0.450470    0.236567    0.832125    11.00000    0.03416    0.02421 =
         0.02608    0.00036    0.00800   -0.00373
AFIX  43
H11   2    0.351654    0.253204    0.852299    11.00000   -1.20000
AFIX   0
C12   1    0.625211    0.243117    0.906155    11.00000    0.04476    0.03302 =
         0.02479    0.00119    0.00055   -0.01102
AFIX  43
H12   2    0.646269    0.264519    0.978013    11.00000   -1.20000
AFIX   0
C13   1    0.767685    0.218940    0.876384    11.00000    0.03055    0.04324 =
         0.03487    0.01038   -0.00392   -0.01344
AFIX  43
H13   2    0.886264    0.224121    0.927458    11.00000   -1.20000
AFIX   0
C14   1    0.739569    0.187087    0.772477    11.00000    0.02204    0.04510 =
         0.04186    0.00944    0.00768   -0.00151
AFIX  43
H14   2    0.838662    0.170140    0.753051    11.00000   -1.20000
AFIX   0
C15   1    0.567679    0.179903    0.696989    11.00000    0.02343    0.03251 =
         0.02888    0.00129    0.00791   -0.00203
AFIX  43
H15   2    0.547395    0.158275    0.625428    11.00000   -1.20000
AFIX   0
C16   1   -0.015415    0.116489    0.365103    11.00000    0.02725    0.02003 =
         0.02025   -0.00183    0.00472   -0.00252
C17   1   -0.007451    0.145426    0.264013    11.00000    0.03450    0.02963 =
         0.02428    0.00275    0.00757   -0.00559
AFIX  43
H17   2    0.104652    0.154600    0.252605    11.00000   -1.20000
AFIX   0
C18   1   -0.167737    0.160643    0.179869    11.00000    0.04476    0.03428 =
         0.02366    0.00527    0.00218   -0.00243
AFIX  43
H18   2   -0.165552    0.180123    0.109588    11.00000   -1.20000
AFIX   0
C19   1   -0.329770    0.147738    0.197441    11.00000    0.03439    0.03077 =
         0.03240   -0.00328   -0.00299    0.00269
AFIX  43
H19   2   -0.438286    0.158247    0.138954    11.00000   -1.20000
AFIX   0
C20   1   -0.336319    0.119582    0.299520    11.00000    0.02805    0.02887 =
         0.03862   -0.00828    0.00816   -0.00071
AFIX  43
H20   2   -0.448732    0.111275    0.311197    11.00000   -1.20000
AFIX   0
C21   1   -0.177976    0.103573    0.384614    11.00000    0.03134    0.02325 =
         0.02735   -0.00238    0.01049   -0.00202
AFIX  43
H21   2   -0.180564    0.084158    0.454866    11.00000   -1.20000
HKLF 4
REM                               pn333 in P21/c (14) sir97
REM R1 =  0.0330 for   3908 Fo > 4sig(Fo)  and  0.0399 for all   4445 data
REM    254 parameters refined using      0 restraints
END
;
