# Supplementary material for: 1-[2,2-Bis(phenyl­sulfon­yl)ethen­yl]-4-meth­oxy­benzene
Source: Acta Crystallogr Sect E Struct Rep Online. 2012 Jan 21;68(Pt 2):o470. doi: 10.1107/S1600536812001961 (PMC3275222; doi:10.1107/S1600536812001961)
Supplement: Supplementary file 2 [file e-68-0o470-Isup2.hkl]

# 
# h,k,l, Fc-squared, Fo-squared, sigma(Fo-squared) and status flag 
# 
data_I
_shelx_title '                              pn333 in P21/c (14) sir97' 
_shelx_refln_list_code          4 
_shelx_F_calc_maximum      170.09 
_exptl_crystal_F_000       864.00 
_reflns_d_resolution_high  0.7696 
 
loop_ 
 _symmetry_equiv_pos_as_xyz 
 'x, y, z' 
 '-x, y+1/2, -z+1/2' 
 '-x, -y, -z' 
 'x, -y-1/2, z-1/2' 
 
_cell_length_a     7.8291 
_cell_length_b    21.6666 
_cell_length_c    12.0332 
_cell_angle_alpha  90.000 
_cell_angle_beta  107.845 
_cell_angle_gamma  90.000 
 
_shelx_F_squared_multiplier     1.000 
 
loop_ 
 _refln_index_h 
 _refln_index_k 
 _refln_index_l 
 _refln_F_squared_calc 
 _refln_F_squared_meas 
 _refln_F_squared_sigma 
 _refln_observed_status 
   3   0   0    18941.99    18954.76    606.12 o 
   4   0   0     2206.53     2291.94     50.21 o 
   5   0   0    15803.49    15877.83    518.87 o 
   6   0   0     1408.73     1666.48     30.98 o 
   7   0   0     1645.59     1686.02     30.52 o 
   8   0   0     2518.47     2574.94    101.85 o 
   9   0   0      280.34      281.81     16.38 o 
   2   1   0    10974.44    10809.65    153.86 o 
   3   1   0     1097.93     1047.64     13.44 o 
   4   1   0     5485.14     5633.42     59.73 o 
   5   1   0       88.92       85.94      3.08 o 
   6   1   0     1755.20     1754.78     20.86 o 
   7   1   0      600.98      607.74      8.63 o 
   8   1   0      665.08      639.80     13.06 o 
   9   1   0     1149.30     1212.08     29.13 o 
   1   2   0     2706.18      351.19   1092.80 o 
   2   2   0     8665.50     8992.20    102.36 o 
   3   2   0      344.19      357.92      5.01 o 
   4   2   0      137.24      158.19      5.65 o 
   5   2   0       21.21       17.68      2.61 o 
   6   2   0      879.64      872.52     14.34 o 
   7   2   0      148.93      158.76      4.93 o 
   8   2   0        6.55       18.00      3.14 o 
   9   2   0      283.60      313.71     10.81 o 
   1   3   0    14389.82    13758.89    435.90 o 
   2   3   0     1820.21     1738.71     17.13 o 
   3   3   0     4787.89     5222.09     52.32 o 
   4   3   0     1952.54     2059.77     29.66 o 
   5   3   0      902.41      895.09     15.37 o 
   6   3   0      379.15      416.69      6.09 o 
   7   3   0      107.85       96.03      2.95 o 
   8   3   0       69.13       79.77      4.02 o 
   9   3   0       12.11        5.70      3.13 o 
   0   4   0      299.58      234.12      6.23 o 
   1   4   0     2263.72     2180.27     27.51 o 
   2   4   0      261.64      267.96      3.73 o 
   3   4   0      252.08      276.21      4.68 o 
   4   4   0      432.51      425.49      5.51 o 
   5   4   0      331.42      329.29      7.06 o 
   6   4   0     3923.75     4000.74     43.10 o 
   7   4   0       36.66       31.78      2.26 o 
   8   4   0      254.05      222.92     10.74 o 
   9   4   0        6.11        4.57      3.85 o 
   1   5   0    12411.92    12491.93    229.29 o 
   2   5   0     1773.68     1825.04     22.30 o 
   3   5   0      112.79      122.01      1.96 o 
   4   5   0     1152.69     1155.86     13.11 o 
   5   5   0      208.94      215.20      3.70 o 
   6   5   0        1.27        7.16      1.76 o 
   7   5   0      306.35      294.06      5.73 o 
   8   5   0        2.40        3.83      2.22 o 
   9   5   0       16.47        9.15      4.39 o 
   0   6   0      969.94      986.85     15.66 o 
   1   6   0      175.43      173.89      3.14 o 
   2   6   0      147.08      161.59      6.25 o 
   3   6   0     1218.08     1306.77     16.86 o 
   4   6   0      382.73      395.22      5.29 o 
   5   6   0      590.14      602.70      7.72 o 
   6   6   0      445.46      458.92      7.79 o 
   7   6   0      239.18      223.29      4.38 o 
   8   6   0      243.98      249.29      6.92 o 
   9   6   0      111.29      113.84      7.11 o 
   1   7   0      397.44      424.35      5.94 o 
   2   7   0        1.04        2.16      0.58 o 
   3   7   0      133.54      141.31      7.61 o 
   4   7   0      222.26      232.08      3.77 o 
   5   7   0       74.09       74.70      3.16 o 
   6   7   0      147.91      146.29      3.96 o 
   7   7   0      339.02      329.28      9.01 o 
   8   7   0       17.49       20.73      3.20 o 
   9   7   0       86.24       64.09      8.31 o 
   0   8   0     1727.61     2023.42     31.62 o 
   1   8   0       63.72       46.81      1.33 o 
   2   8   0      366.70      343.60      5.27 o 
   3   8   0     3064.74     3097.97     37.84 o 
   4   8   0      503.58      471.56      6.88 o 
   5   8   0      189.82      185.00      3.66 o 
   6   8   0     1035.25     1026.71     16.00 o 
   7   8   0        3.09        6.09      1.91 o 
   8   8   0       36.27       42.97      5.00 o 
   9   8   0        3.09        1.89      4.31 o 
   1   9   0     2881.36     2763.02     31.87 o 
   2   9   0      148.58      127.41      2.89 o 
   3   9   0       54.70       75.69      5.24 o 
   4   9   0      576.60      540.28     15.06 o 
   5   9   0      217.90      228.09      4.50 o 
   6   9   0     1463.79     1466.06     20.61 o 
   7   9   0      494.13      514.73     11.61 o 
   8   9   0      114.44      115.58      7.08 o 
   9   9   0      403.00      376.59     15.40 o 
   0  10   0     7692.21     8038.69    131.81 o 
   1  10   0      909.67      933.04     12.71 o 
   2  10   0     3904.61     3957.46     45.28 o 
   3  10   0     3589.97     3631.89     48.44 o 
   4  10   0      173.49      184.83      6.17 o 
   5  10   0     2223.57     2168.19     30.31 o 
   6  10   0       66.95       61.18      6.63 o 
   7  10   0      683.65      723.81     20.24 o 
   8  10   0      893.47      955.26     35.71 o 
   9  10   0       37.90       33.52      7.80 o 
   1  11   0     3642.30     3990.99     56.04 o 
   2  11   0      319.41      331.74      5.08 o 
   3  11   0        0.11        0.25      1.18 o 
   4  11   0      940.95      927.21     16.10 o 
   5  11   0       44.42       54.01      6.12 o 
   6  11   0      760.01      755.14     14.96 o 
   7  11   0       51.39       58.06      9.40 o 
   8  11   0      207.31      224.90     11.72 o 
   0  12   0      918.26     1022.24     22.85 o 
   1  12   0       99.03      117.60      4.70 o 
   2  12   0       82.02       98.12      3.65 o 
   3  12   0      644.71      688.25      9.28 o 
   4  12   0      428.46      434.84      8.15 o 
   5  12   0        1.63        1.43      1.75 o 
   6  12   0      203.05      210.31     10.13 o 
   7  12   0      227.24      221.86      8.57 o 
   8  12   0       11.46       15.68      6.88 o 
   1  13   0      430.95      382.42      7.55 o 
   2  13   0      149.04      165.29      3.42 o 
   3  13   0       70.74       85.94      2.36 o 
   4  13   0       28.61       22.12      2.47 o 
   5  13   0      419.93      401.77      8.84 o 
   6  13   0        4.43        4.23      2.37 o 
   7  13   0      186.39      179.81      7.82 o 
   8  13   0        0.32        6.16      5.63 o 
   0  14   0        6.48       19.79      2.26 o 
   1  14   0      558.96      530.90      8.84 o 
   2  14   0       10.50       12.26      1.17 o 
   3  14   0        8.00        4.68      0.93 o 
   4  14   0       36.66       32.47      2.68 o 
   5  14   0        5.76        6.76      2.11 o 
   6  14   0       34.82       30.89      3.92 o 
   7  14   0       53.22       52.48      4.98 o 
   8  14   0        4.38        6.35      4.72 o 
   1  15   0       20.90       32.49      1.74 o 
   2  15   0      612.56      573.55      8.74 o 
   3  15   0      773.50      788.78     11.39 o 
   4  15   0      349.62      347.34      9.66 o 
   5  15   0       21.85       25.59      3.67 o 
   6  15   0       28.98       35.04      4.35 o 
   7  15   0       42.87       48.27      7.94 o 
   8  15   0       91.92       90.91     11.27 o 
   0  16   0        6.42        4.81      1.76 o 
   1  16   0      642.61      705.53     11.31 o 
   2  16   0       63.71       50.35      3.53 o 
   3  16   0      396.27      428.28      7.57 o 
   4  16   0      139.49      137.10      5.19 o 
   5  16   0       22.43       22.85      2.77 o 
   6  16   0       26.89       26.15      3.79 o 
   7  16   0        9.52        8.02      5.55 o 
   1  17   0      177.48      146.10      4.93 o 
   2  17   0      756.40      725.75     11.45 o 
   3  17   0      127.44      127.74      3.66 o 
   4  17   0     1467.88     1465.91     27.86 o 
   5  17   0      175.45      187.35      7.19 o 
   6  17   0      238.15      231.05      8.53 o 
   7  17   0      311.92      325.42     14.98 o 
   0  18   0        8.70       10.68      2.85 o 
   1  18   0        3.53        3.90      2.52 o 
   2  18   0       12.14       11.92      1.49 o 
   3  18   0      297.70      266.27      5.91 o 
   4  18   0       14.15       11.94      2.94 o 
   5  18   0      326.65      336.16     10.00 o 
   6  18   0       69.75       66.84      8.64 o 
   7  18   0        0.61        0.69      5.51 o 
   1  19   0      136.78      147.01      4.88 o 
   2  19   0        1.22        1.61      1.38 o 
   3  19   0      208.73      210.05      9.97 o 
   4  19   0      226.01      229.19      7.74 o 
   5  19   0      164.10      168.41      8.58 o 
   6  19   0       34.87       38.46      5.24 o 
   7  19   0        0.19       -2.85      3.75 o 
   0  20   0      166.68      223.92     33.30 o 
   1  20   0       19.71       15.72      1.85 o 
   2  20   0      240.73      260.70     10.43 o 
   3  20   0        0.52       -0.22      3.75 o 
   4  20   0      252.54      252.02     13.23 o 
   5  20   0      150.62      155.32      6.98 o 
   6  20   0       75.35       75.92      7.40 o 
   1  21   0        9.18       14.67      2.46 o 
   2  21   0       70.93       65.95      4.77 o 
   3  21   0       54.33       61.73      4.27 o 
   4  21   0       79.99       88.08      7.19 o 
   5  21   0      265.38      268.86     10.38 o 
   6  21   0       26.25       24.18      5.10 o 
   0  22   0      131.44      113.84      8.01 o 
   1  22   0        2.55        6.94      2.93 o 
   2  22   0        4.23       14.13      4.02 o 
   3  22   0        0.77        7.50      3.73 o 
   4  22   0      110.58      110.86      7.08 o 
   5  22   0      104.61       93.33      6.57 o 
   6  22   0      191.21      185.00     11.51 o 
   1  23   0       45.37       31.77      5.56 o 
   2  23   0        7.74       12.21      5.48 o 
   3  23   0        2.60        2.14      4.47 o 
   4  23   0       27.12       23.21      4.66 o 
   5  23   0        4.63        3.80      5.55 o 
   0  24   0        0.46        4.81      4.43 o 
   1  24   0        7.62       12.35      3.89 o 
   2  24   0        1.33        2.36      4.73 o 
   3  24   0        0.13       -3.58      3.58 o 
   4  24   0       23.45       15.46      5.05 o 
   5  24   0        5.02        8.57      5.71 o 
   1  25   0        5.28        1.18      7.78 o 
   2  25   0        0.25        0.33      4.35 o 
   3  25   0        0.83        2.80      6.18 o 
   4  25   0       30.09       27.65      5.76 o 
   0  26   0      507.96      515.63     23.00 o 
   1  26   0       18.02       21.37     13.10 o 
   2  26   0      196.33      191.20     13.69 o 
   3  26   0        6.29        3.56      5.19 o 
   1  27   0      624.46      633.86     34.49 o 
   2  27   0      102.38      106.89     13.33 o 
   0  28   0      274.55      290.60     27.07 o 
  -9   1   1      277.30      254.30     10.23 o 
  -8   1   1      850.02      853.68     15.25 o 
  -7   1   1      493.19      480.08     15.47 o 
  -6   1   1     4816.19     4911.25     48.80 o 
  -5   1   1       18.82       20.86      1.49 o 
  -4   1   1     6043.25     6188.10     68.37 o 
  -3   1   1      268.59      250.16     10.69 o 
  -2   1   1     6548.72     6556.20     67.03 o 
   1   1   1      198.79      195.84      3.24 o 
   2   1   1     1536.86     1494.79     15.73 o 
   3   1   1     1384.43     1390.64     21.69 o 
   4   1   1        0.00        0.18      0.79 o 
   5   1   1     1735.65     1765.34     18.96 o 
   6   1   1      279.62      264.64      4.81 o 
   7   1   1      485.02      494.59     10.95 o 
   8   1   1      259.19      252.36      7.36 o 
   9   1   1        6.29        2.43      5.45 o 
  -9   2   1      119.43      125.83      6.19 o 
  -8   2   1       43.76       38.00      4.13 o 
  -7   2   1      957.28      964.53     13.06 o 
  -6   2   1     2357.09     2337.54     30.43 o 
  -5   2   1     2324.08     2482.91     27.76 o 
  -4   2   1      763.46      653.34     28.63 o 
  -3   2   1     4753.82     5076.21     48.38 o 
  -2   2   1     2722.59     2499.79     40.45 o 
  -1   2   1     7434.44     6934.80    128.51 o 
   1   2   1     2710.03     2629.36     42.25 o 
   2   2   1       11.66       17.00      0.90 o 
   3   2   1     6606.04     6861.00     68.30 o 
   4   2   1      277.21      260.03      6.22 o 
   5   2   1       48.61       44.22      1.97 o 
   6   2   1       99.57       78.25      2.62 o 
   7   2   1      117.86      124.82      3.27 o 
   8   2   1      397.76      414.77      9.93 o 
   9   2   1      262.25      242.08     12.82 o 
  -9   3   1        1.62        6.70      2.76 o 
  -8   3   1      153.58      158.48      5.07 o 
  -7   3   1        0.04        1.22      1.31 o 
  -6   3   1       43.81       51.10      3.19 o 
  -5   3   1      203.12      199.03      8.89 o 
  -4   3   1      936.09      979.39     13.83 o 
  -3   3   1        9.94       38.40      3.96 o 
  -2   3   1      893.69      800.41     11.72 o 
  -1   3   1     7720.91     7328.24    105.81 o 
   0   3   1     8646.29     8265.73    117.75 o 
   1   3   1     6586.64     6358.71     68.37 o 
   2   3   1     2606.56     2572.63     26.83 o 
   3   3   1       55.27       45.45      1.34 o 
   4   3   1      889.40      873.59     11.33 o 
   5   3   1      636.23      612.88     11.72 o 
   6   3   1      441.01      409.14     10.19 o 
   7   3   1     1142.05     1130.54     14.69 o 
   8   3   1        0.70        2.68      2.32 o 
   9   3   1      452.59      469.05     16.37 o 
  -9   4   1      115.82      103.00      6.96 o 
  -8   4   1      172.19      160.09      5.23 o 
  -7   4   1       40.25       38.42      2.98 o 
  -6   4   1     3001.88     3039.62     36.37 o 
  -5   4   1      292.56      342.75      5.35 o 
  -4   4   1      938.01      958.72     11.02 o 
  -3   4   1      710.68      834.52     10.00 o 
  -2   4   1     1387.05     1331.65     15.46 o 
  -1   4   1     7958.54     7895.74    109.28 o 
   0   4   1     9972.80     9721.08    139.24 o 
   1   4   1      851.16      831.77      8.24 o 
   2   4   1      108.84       60.33      1.48 o 
   3   4   1     2603.19     2556.11     25.49 o 
   4   4   1      680.18      675.50      8.71 o 
   5   4   1     1661.18     1582.06     26.27 o 
   6   4   1      258.23      256.56      4.55 o 
   7   4   1      596.43      589.54     14.60 o 
   8   4   1      460.96      485.94     10.89 o 
   9   4   1      124.69      113.23      9.49 o 
  -9   5   1        7.33       11.82      3.80 o 
  -8   5   1      297.74      280.83     10.69 o 
  -7   5   1      197.68      177.63      4.57 o 
  -6   5   1       51.69       46.90      2.74 o 
  -5   5   1      194.84      205.23      6.01 o 
  -4   5   1       55.04       57.48      2.68 o 
  -3   5   1        1.92       10.04      2.00 o 
  -2   5   1     1692.36     1539.73     17.97 o 
  -1   5   1      391.67      408.76      5.67 o 
   0   5   1     3072.37     2926.75     32.40 o 
   1   5   1      506.29      616.44      7.24 o 
   2   5   1       13.86       11.53      2.25 o 
   3   5   1      965.12     1108.66     12.17 o 
   4   5   1      389.93      352.10      8.94 o 
   5   5   1       92.34       80.04      1.83 o 
   6   5   1     1461.19     1409.34     16.66 o 
   7   5   1       44.82       48.12      2.21 o 
   8   5   1      269.52      271.06      7.65 o 
   9   5   1      395.84      449.32     16.35 o 
  -9   6   1      742.66      772.45     23.57 o 
  -8   6   1       22.13       21.33      4.42 o 
  -7   6   1      271.51      280.69      6.43 o 
  -6   6   1      621.84      614.35      9.35 o 
  -5   6   1      195.90      193.38      3.37 o 
  -4   6   1     1944.82     1967.57     23.24 o 
  -3   6   1      695.91      756.47      9.07 o 
  -2   6   1     4174.28     4047.34     47.77 o 
  -1   6   1     2535.01     2493.10     32.15 o 
   0   6   1    28930.49    28042.35    881.77 o 
   1   6   1     3452.98     3351.51     42.66 o 
   2   6   1     3765.65     3902.13     49.17 o 
   3   6   1       24.92       18.63      1.68 o 
   4   6   1     1027.26      950.84     13.36 o 
   5   6   1      781.52      731.82      8.96 o 
   6   6   1      829.26      818.29     10.83 o 
   7   6   1       23.43       23.56      1.59 o 
   8   6   1      391.76      414.94      9.98 o 
   9   6   1       38.95       34.72      7.18 o 
  -9   7   1      249.11      264.11     12.98 o 
  -8   7   1      739.18      738.92     16.71 o 
  -7   7   1      295.22      274.27      5.72 o 
  -6   7   1      122.16      118.38      2.72 o 
  -5   7   1     2084.18     2011.72     22.55 o 
  -4   7   1       80.20      121.79      5.86 o 
  -3   7   1      785.07      677.31      8.74 o 
  -2   7   1     1119.31     1054.56     13.68 o 
  -1   7   1     1508.50     1440.54     19.33 o 
   0   7   1     5105.07     4850.89     75.66 o 
   1   7   1      820.10      773.70      9.63 o 
   2   7   1     4620.24     4578.84     58.11 o 
   3   7   1     6006.67     6237.64     74.58 o 
   4   7   1      506.04      533.47      7.04 o 
   5   7   1      608.12      632.45      8.84 o 
   6   7   1       29.64       31.58      1.85 o 
   7   7   1      444.96      438.08     12.70 o 
   8   7   1      243.94      254.64     13.51 o 
   9   7   1      214.04      196.02     10.71 o 
  -9   8   1      315.95      345.00     14.59 o 
  -8   8   1       70.56       70.80      4.83 o 
  -7   8   1      194.42      184.73     10.33 o 
  -6   8   1     1412.55     1381.90     20.90 o 
  -5   8   1        0.71        3.24      1.14 o 
  -4   8   1     1137.59     1062.64     15.92 o 
  -3   8   1      321.86      315.21      4.63 o 
  -2   8   1      958.45      968.43     12.75 o 
  -1   8   1     1731.49     1644.83     19.70 o 
   0   8   1     7072.32     7444.20     80.80 o 
   1   8   1     7487.87     7532.49     94.12 o 
   2   8   1      198.23      174.88      5.09 o 
   3   8   1     1565.38     1573.05     19.52 o 
   4   8   1      244.99      222.18      5.24 o 
   5   8   1      291.50      273.26     10.69 o 
   6   8   1      320.51      323.86      6.85 o 
   7   8   1        6.24        8.39      1.93 o 
   8   8   1      243.99      232.54      8.82 o 
   9   8   1       30.69       27.67      9.76 o 
  -9   9   1       37.59       39.37      5.50 o 
  -8   9   1      186.75      184.03      9.52 o 
  -7   9   1       68.95       63.33      4.06 o 
  -6   9   1      486.06      453.29      8.58 o 
  -5   9   1     1435.79     1397.29     18.52 o 
  -4   9   1      268.07      304.22      8.22 o 
  -3   9   1      116.08      131.75      2.52 o 
  -2   9   1      395.19      393.84      5.84 o 
  -1   9   1     2940.84     3117.75     35.98 o 
   0   9   1     4737.36     4963.61     67.63 o 
   1   9   1       34.73       41.82      1.34 o 
   2   9   1     1005.24      976.57     13.78 o 
   3   9   1      263.55      239.71      4.84 o 
   4   9   1       17.92       18.79      2.26 o 
   5   9   1      250.64      258.46      5.63 o 
   6   9   1      270.84      260.60      7.48 o 
   7   9   1        6.04        5.21      2.03 o 
   8   9   1       28.04       19.52      6.28 o 
  -9  10   1       60.57       61.27      6.89 o 
  -8  10   1        0.69       -1.01      4.30 o 
  -7  10   1        5.20        6.32      1.98 o 
  -6  10   1       68.95       64.33      3.08 o 
  -5  10   1       32.62       25.17      2.24 o 
  -4  10   1      390.02      393.13      8.83 o 
  -3  10   1      621.34      669.95     13.26 o 
  -2  10   1      140.40      136.84      2.86 o 
  -1  10   1       35.25       63.08      3.55 o 
   0  10   1        5.67       10.08      0.94 o 
   1  10   1      479.86      511.75      7.36 o 
   2  10   1       50.26       41.15      1.63 o 
   3  10   1      112.24      133.20      3.04 o 
   4  10   1       91.77       89.38      2.97 o 
   5  10   1       71.88       65.03      2.82 o 
   6  10   1      267.10      270.81      6.29 o 
   7  10   1      215.62      213.58      7.96 o 
   8  10   1       42.13       44.20      5.88 o 
  -9  11   1        0.44       -1.37      4.88 o 
  -8  11   1      245.50      251.90     12.95 o 
  -7  11   1      117.83      116.44      6.14 o 
  -6  11   1      636.87      616.40     11.60 o 
  -5  11   1      482.65      450.19      9.09 o 
  -4  11   1      147.08      161.34      5.71 o 
  -3  11   1     4309.31     4381.45     49.42 o 
  -2  11   1      146.83      106.43      2.81 o 
  -1  11   1       22.50       25.09      1.39 o 
   0  11   1     2079.32     2061.19     26.35 o 
   1  11   1       21.59       35.60      1.30 o 
   2  11   1     1878.36     1943.52     26.27 o 
   3  11   1        5.18        9.78      1.41 o 
   4  11   1      322.52      325.10      6.33 o 
   5  11   1      582.90      587.13     11.50 o 
   6  11   1       14.11       12.67      2.12 o 
   7  11   1        7.65       10.69      7.98 o 
   8  11   1       53.64       64.71      7.10 o 
  -8  12   1       15.44       18.60      5.06 o 
  -7  12   1       34.15       30.74      7.44 o 
  -6  12   1      121.21      114.93      4.67 o 
  -5  12   1      173.64      163.79      5.86 o 
  -4  12   1     1280.60     1246.22     20.82 o 
  -3  12   1      473.39      459.92      7.27 o 
  -2  12   1      761.17      769.80     10.43 o 
  -1  12   1      699.39      671.66      8.71 o 
   0  12   1      384.73      420.70      7.86 o 
   1  12   1      133.47      114.81      3.05 o 
   2  12   1      201.98      207.40      4.14 o 
   3  12   1        2.63        0.11      1.75 o 
   4  12   1       26.63       31.24      2.17 o 
   5  12   1        9.34        7.35      2.09 o 
   6  12   1        6.43        5.15      2.52 o 
   7  12   1      105.19       99.97      7.34 o 
   8  12   1        0.56        8.72      6.40 o 
  -8  13   1       37.19       34.79      5.97 o 
  -7  13   1        0.50        2.73      3.83 o 
  -6  13   1      610.84      606.09     13.56 o 
  -5  13   1        6.58       10.29      2.97 o 
  -4  13   1      154.95      141.21      4.42 o 
  -3  13   1       59.66       55.42      3.75 o 
  -2  13   1       23.76       15.58      1.29 o 
  -1  13   1      221.64      238.87      6.89 o 
   0  13   1      707.31      782.96     15.40 o 
   1  13   1       65.21       45.15      3.16 o 
   2  13   1       19.10        8.09      1.24 o 
   3  13   1      460.24      439.99      7.59 o 
   4  13   1      112.31       97.32      4.47 o 
   5  13   1       71.17       59.39      3.75 o 
   6  13   1      157.68      161.09      7.50 o 
   7  13   1       73.60       76.81      7.34 o 
   8  13   1       44.87       34.51      6.60 o 
  -8  14   1       22.10       14.49      6.52 o 
  -7  14   1        1.26        1.15      3.91 o 
  -6  14   1      176.90      194.90     15.22 o 
  -5  14   1      417.96      391.07     10.66 o 
  -4  14   1      288.07      302.06      8.36 o 
  -3  14   1     2373.49     2302.45     27.08 o 
  -2  14   1       70.90       71.94      2.46 o 
  -1  14   1     2616.24     2604.14     30.02 o 
   0  14   1      155.55      149.75      4.91 o 
   1  14   1      386.93      394.20      6.78 o 
   2  14   1     2035.15     2037.46     25.80 o 
   3  14   1      734.19      698.18     12.90 o 
   4  14   1      266.33      249.17      6.61 o 
   5  14   1     1377.44     1398.78     45.29 o 
   6  14   1        1.22        1.16      3.12 o 
   7  14   1      224.71      227.60      9.84 o 
   8  14   1      432.41      445.62     20.27 o 
  -8  15   1        5.08       13.66      4.84 o 
  -7  15   1        2.01        9.68      4.72 o 
  -6  15   1      144.33      167.14      7.21 o 
  -5  15   1        5.84        9.51      2.95 o 
  -4  15   1      351.06      334.32      8.52 o 
  -3  15   1        1.32       -1.16      1.21 o 
  -2  15   1      355.86      336.97      6.49 o 
  -1  15   1      487.22      447.25     11.36 o 
   0  15   1      131.79      139.55      3.46 o 
   1  15   1     2033.32     2053.87     25.96 o 
   2  15   1       11.54       15.18      1.49 o 
   3  15   1      678.16      700.73      9.89 o 
   4  15   1      666.15      667.20     12.14 o 
   5  15   1       36.80       31.82      4.88 o 
   6  15   1      892.09      938.85     20.03 o 
   7  15   1       63.26       55.51      4.84 o 
  -8  16   1        7.62        6.85      4.22 o 
  -7  16   1      309.99      329.23     12.18 o 
  -6  16   1      182.54      169.91      9.06 o 
  -5  16   1       14.68        9.97      2.89 o 
  -4  16   1     1447.22     1452.19     27.73 o 
  -3  16   1       29.61       25.16      1.94 o 
  -2  16   1     2993.13     2978.49     37.36 o 
  -1  16   1      752.45      713.74     13.69 o 
   0  16   1     1129.91     1183.40     15.99 o 
   1  16   1     1745.60     1752.95     24.75 o 
   2  16   1      107.42      115.32      7.14 o 
   3  16   1      705.51      748.62     11.30 o 
   4  16   1      301.97      309.74      7.32 o 
   5  16   1      419.84      421.28      9.74 o 
   6  16   1      104.31      100.86      5.50 o 
   7  16   1        0.10       -2.27      3.86 o 
  -7  17   1      472.71      470.83     16.28 o 
  -6  17   1        1.73        6.34      3.75 o 
  -5  17   1     1369.02     1419.01     25.86 o 
  -4  17   1      315.15      323.97      8.53 o 
  -3  17   1     1511.01     1536.56     23.67 o 
  -2  17   1     2460.43     2549.30     43.35 o 
  -1  17   1      359.50      401.02     10.00 o 
   0  17   1     1794.47     1822.00     29.43 o 
   1  17   1      103.89       84.53      4.23 o 
   2  17   1      295.53      297.91      6.03 o 
   3  17   1     2126.37     2161.00     28.88 o 
   4  17   1        4.36        4.96      2.45 o 
   5  17   1      335.10      331.74      8.87 o 
   6  17   1        8.23       16.40      4.79 o 
   7  17   1        5.65        3.58      3.71 o 
  -7  18   1      201.97      207.16     10.64 o 
  -6  18   1      260.90      253.35     10.74 o 
  -5  18   1      164.19      162.78      7.14 o 
  -4  18   1       58.66       64.23      2.58 o 
  -3  18   1      256.07      267.82      6.17 o 
  -2  18   1      128.32      103.58      4.37 o 
  -1  18   1       73.42       88.28      4.12 o 
   0  18   1     1252.71     1234.17     20.98 o 
   1  18   1       43.83       62.20      4.06 o 
   2  18   1      832.21      821.51     16.37 o 
   3  18   1      272.21      252.66      8.12 o 
   4  18   1      393.12      406.89      9.98 o 
   5  18   1       24.81       21.69      3.43 o 
   6  18   1        4.02        1.65      3.35 o 
   7  18   1       11.22        8.88      5.46 o 
  -7  19   1       10.48        5.52      5.29 o 
  -6  19   1        1.92        1.00      3.24 o 
  -5  19   1      106.67      105.69      6.30 o 
  -4  19   1      107.98      109.77      5.55 o 
  -3  19   1      736.85      704.27     13.37 o 
  -2  19   1      672.93      657.63     15.67 o 
  -1  19   1        4.19        8.98      1.92 o 
   0  19   1      464.67      422.76     11.37 o 
   1  19   1      243.08      241.11     11.51 o 
   2  19   1      582.77      526.68     13.82 o 
   3  19   1       74.14       67.80      4.82 o 
   4  19   1       79.39       70.47      5.50 o 
   5  19   1      170.81      159.91      8.48 o 
   6  19   1        0.33        1.97      6.43 o 
  -6  20   1      298.73      294.04     11.24 o 
  -5  20   1        1.94        2.82      3.15 o 
  -4  20   1      464.03      433.60     14.03 o 
  -3  20   1      419.72      428.58     11.45 o 
  -2  20   1      117.28      118.55      5.49 o 
  -1  20   1     1083.46     1071.20     21.52 o 
   0  20   1       20.13       21.87      2.54 o 
   1  20   1      125.92      128.76      5.35 o 
   2  20   1      596.48      573.78     14.75 o 
   3  20   1       84.99       78.69      5.45 o 
   4  20   1      448.94      446.09     16.33 o 
   5  20   1       48.11       48.66      4.91 o 
   6  20   1      341.54      339.94     12.62 o 
  -6  21   1        3.89        6.21      3.98 o 
  -5  21   1      299.88      326.98     15.35 o 
  -4  21   1        0.89        2.03      4.39 o 
  -3  21   1      544.90      565.33     15.81 o 
  -2  21   1      323.11      345.87     12.75 o 
  -1  21   1       36.11       44.00      3.32 o 
   0  21   1       29.47       21.77      2.27 o 
   1  21   1      414.59      417.07      9.32 o 
   2  21   1        0.10       -2.61      3.20 o 
   3  21   1      333.97      358.85     11.70 o 
   4  21   1        3.56        5.50      3.70 o 
   5  21   1       86.24       75.33      6.89 o 
   6  21   1       39.98       36.34      5.39 o 
  -6  22   1       21.97       21.16      5.26 o 
  -5  22   1       39.57       35.82      5.24 o 
  -4  22   1        9.97        5.34      7.14 o 
  -3  22   1        8.87        9.17      2.83 o 
  -2  22   1       17.63       21.40      3.07 o 
  -1  22   1       38.26       45.89      4.02 o 
   0  22   1       24.09       22.06      2.88 o 
   1  22   1      184.46      156.67      7.31 o 
   2  22   1      290.30      257.58      9.61 o 
   3  22   1       13.58       17.71      3.80 o 
   4  22   1      100.76       71.94      5.46 o 
   5  22   1        5.82       -3.42      3.63 o 
  -5  23   1       34.92       37.55      5.56 o 
  -4  23   1      224.75      210.42     16.27 o 
  -3  23   1      141.08      162.30      8.40 o 
  -2  23   1        3.26        6.13      4.26 o 
  -1  23   1      780.75      842.26     24.05 o 
   0  23   1       14.41       16.74      4.52 o 
   1  23   1      508.35      538.31     28.76 o 
   2  23   1      256.30      266.48     15.27 o 
   3  23   1      188.67      166.28     14.35 o 
   4  23   1     1116.52     1170.41     30.04 o 
   5  23   1        0.99        8.38      5.19 o 
  -5  24   1      315.13      301.14     13.59 o 
  -4  24   1       20.78       22.49      4.80 o 
  -3  24   1      286.11      284.49     11.61 o 
  -2  24   1       78.73       75.96      5.40 o 
  -1  24   1       33.91       38.92      7.19 o 
   0  24   1      125.65      142.81      6.43 o 
   1  24   1       32.52       40.39      6.12 o 
   2  24   1      440.89      465.37     16.44 o 
   3  24   1      719.79      761.47     23.83 o 
   4  24   1       17.82       15.84      4.83 o 
  -4  25   1      191.80      213.75     10.97 o 
  -3  25   1        2.78        0.99      5.01 o 
  -2  25   1        1.33       14.08      4.35 o 
  -1  25   1      365.23      394.83     16.11 o 
   0  25   1        0.04        3.81      4.12 o 
   1  25   1      283.78      282.22     12.80 o 
   2  25   1       27.42       23.66      5.12 o 
   3  25   1      102.29       97.43      7.71 o 
   4  25   1      546.52      584.05     18.79 o 
  -3  26   1       11.61       19.69      6.20 o 
  -2  26   1       26.84       27.77      6.23 o 
  -1  26   1      167.26      170.63     10.42 o 
   0  26   1       22.01        9.23     14.42 o 
   1  26   1       25.64       25.22      5.27 o 
   2  26   1       59.34       57.99     17.14 o 
   3  26   1        2.76        3.56      4.82 o 
  -2  27   1      437.68      480.63     20.51 o 
  -1  27   1        0.53       -8.31      8.31 o 
   0  27   1       73.61       96.09     13.35 o 
   1  27   1       81.83       89.05      8.86 o 
   2  27   1       29.58       21.79      5.81 o 
   0  28   1       14.57        5.14      8.21 o 
  -9   0   2       29.52       58.14      8.21 o 
  -8   0   2      300.44      340.07     10.04 o 
  -7   0   2     2732.07     2747.98     45.93 o 
  -6   0   2     3140.45     3153.27     45.70 o 
  -5   0   2     6530.95     6762.53    100.63 o 
  -4   0   2      102.08      106.59      5.52 o 
  -3   0   2    15011.71    14757.68    332.65 o 
  -2   0   2     4052.34     3960.29     58.69 o 
   0   0   2      818.59      780.08     12.24 o 
   1   0   2      877.43      857.19     16.74 o 
   2   0   2    14301.17    14473.63    230.03 o 
   3   0   2      980.88      997.83     15.49 o 
   4   0   2       16.85       22.20      3.21 o 
   5   0   2      108.10      123.96      3.78 o 
   6   0   2       64.20       63.93      4.81 o 
   7   0   2      167.92      176.96      8.01 o 
   8   0   2       13.63       11.11      6.41 o 
   9   0   2        6.08       16.99      7.30 o 
  -9   1   2       60.38       54.36      5.10 o 
  -8   1   2       99.61       99.42      3.86 o 
  -7   1   2     1189.50     1191.07     16.58 o 
  -6   1   2     1296.62     1260.05     14.28 o 
  -5   1   2      531.91      531.93      9.92 o 
  -4   1   2     1052.63      888.93     13.16 o 
  -3   1   2      335.71      361.99      5.23 o 
  -2   1   2     1132.27     1046.35     28.12 o 
  -1   1   2     4365.19     4041.20     69.86 o 
   0   1   2        2.83        2.36      0.26 o 
   1   1   2    13385.41    13250.96    210.02 o 
   2   1   2       75.99       69.70      2.78 o 
   3   1   2     7781.70     8242.55     85.93 o 
   4   1   2      137.30      135.85      4.42 o 
   5   1   2       19.17       15.23      1.39 o 
   6   1   2        0.64        1.95      1.23 o 
   7   1   2        2.97        2.21      1.62 o 
   8   1   2      290.84      322.58      7.86 o 
   9   1   2       20.04       25.19      9.17 o 
  -9   2   2      289.63      268.56     10.96 o 
  -8   2   2      193.97      181.00      4.93 o 
  -7   2   2       17.79       14.86      1.59 o 
  -6   2   2     3157.45     3105.50     35.61 o 
  -5   2   2       84.94       79.18      1.95 o 
  -4   2   2      757.49      695.29      9.19 o 
  -3   2   2       32.27       41.02      1.90 o 
  -2   2   2     1558.13     1441.94     16.80 o 
  -1   2   2     3965.37     3816.36     70.37 o 
   0   2   2     5838.32     5657.20     55.93 o 
   1   2   2     5739.40     5553.27     52.11 o 
   2   2   2     3468.49     3442.93     33.46 o 
   3   2   2     2071.89     2067.18     35.47 o 
   4   2   2      508.59      465.23      6.77 o 
   5   2   2      106.37       99.27      2.45 o 
   6   2   2      961.34      968.62     12.65 o 
   7   2   2       12.81       15.89      2.63 o 
   8   2   2      545.91      597.04     12.34 o 
   9   2   2       90.85       90.83     10.41 o 
  -9   3   2       10.65        6.54      2.82 o 
  -8   3   2     1022.35     1005.08     17.36 o 
  -7   3   2        0.00        1.05      1.36 o 
  -6   3   2     1507.99     1514.02     18.52 o 
  -5   3   2      251.95      261.19      4.73 o 
  -4   3   2      163.11      165.16      6.68 o 
  -3   3   2        0.28       15.48      0.87 o 
  -2   3   2      621.78      607.07      6.74 o 
   0   3   2     3855.29     3689.86     39.27 o 
   1   3   2      165.15      132.65      9.25 o 
   2   3   2        4.11        3.12      0.72 o 
   3   3   2     1587.49     1614.92     16.94 o 
   4   3   2       26.97       20.61      2.83 o 
   5   3   2     1296.15     1240.61     17.12 o 
   6   3   2       97.29       98.94      2.56 o 
   7   3   2      878.52      904.39     12.93 o 
   8   3   2      159.53      171.68      6.05 o 
   9   3   2      152.38      152.15      8.89 o 
  -9   4   2        5.45       -3.39      3.55 o 
  -8   4   2       30.91       27.37      3.30 o 
  -7   4   2        9.30        7.80      1.33 o 
  -6   4   2      242.47      246.79      5.35 o 
  -5   4   2       15.12       18.39      1.54 o 
  -4   4   2      342.07      384.25      4.94 o 
  -3   4   2       27.41       38.28      2.83 o 
  -2   4   2       85.76      149.65      2.41 o 
  -1   4   2     5241.30     5109.82     55.63 o 
   0   4   2       24.29       52.70      7.35 o 
   1   4   2     1113.16      959.00     13.78 o 
   2   4   2      271.97      279.89     13.98 o 
   3   4   2      328.13      328.32     14.80 o 
   4   4   2       22.91       28.65      1.59 o 
   5   4   2       79.77       76.61      2.42 o 
   6   4   2       14.50       11.36      1.31 o 
   7   4   2       85.31       71.73      2.49 o 
   8   4   2      447.61      500.89     15.11 o 
   9   4   2       93.07       82.85      8.42 o 
  -9   5   2        3.42        4.17      3.96 o 
  -8   5   2       60.66       55.46      2.96 o 
  -7   5   2       22.39       21.36      1.75 o 
  -6   5   2      203.57      206.79      3.93 o 
  -5   5   2      266.44      272.73      9.46 o 
  -4   5   2     1547.20     1627.54     20.77 o 
  -3   5   2     3046.98     3328.30     37.71 o 
  -2   5   2     1765.92     1775.23     20.67 o 
  -1   5   2     5637.90     5801.94     63.11 o 
   0   5   2      635.72      622.38     27.55 o 
   1   5   2       32.86       28.53      3.29 o 
   2   5   2      879.23      912.04     11.12 o 
   3   5   2        1.21        2.12      0.67 o 
   4   5   2        2.08        1.66      0.77 o 
   5   5   2      134.37      123.56      2.72 o 
   6   5   2        1.10        1.46      1.03 o 
   7   5   2       11.22        9.20      1.82 o 
   8   5   2       50.85       56.99      4.13 o 
   9   5   2        2.44       -4.23      4.23 o 
  -9   6   2       52.85       48.52      5.18 o 
  -8   6   2       12.62       15.80      3.39 o 
  -7   6   2       66.20       66.57      3.91 o 
  -6   6   2      156.25      153.69      4.26 o 
  -5   6   2      362.12      354.27      5.33 o 
  -4   6   2       26.24       15.60      2.39 o 
  -3   6   2       68.22       92.22      2.32 o 
  -2   6   2      966.13      878.51     11.63 o 
  -1   6   2     1767.89     1876.62     20.68 o 
   0   6   2     9123.59     8849.43     85.84 o 
   1   6   2     1023.04     1248.60     27.76 o 
   2   6   2     1778.62     1778.46     24.83 o 
   3   6   2      225.84      213.29      4.42 o 
   4   6   2        8.66       12.30      0.76 o 
   5   6   2      738.78      742.14      9.84 o 
   6   6   2      216.18      234.27      4.52 o 
   7   6   2       15.10       13.93      1.53 o 
   8   6   2      244.47      247.34      9.14 o 
  -9   7   2        0.40        4.09      5.92 o 
  -8   7   2      471.04      472.39     11.82 o 
  -7   7   2       27.23       23.94      2.21 o 
  -6   7   2     1088.37     1057.78     17.73 o 
  -5   7   2      350.24      343.27      5.74 o 
  -4   7   2       12.22       22.29      1.03 o 
  -3   7   2      753.85      702.25      9.11 o 
  -2   7   2      677.73      685.37     10.07 o 
  -1   7   2       12.88        5.76      0.77 o 
   0   7   2    20182.62    19744.61    280.16 o 
   1   7   2      938.64      953.25     11.07 o 
   2   7   2     1705.94     1549.98     17.15 o 
   3   7   2       51.19       56.45      3.34 o 
   4   7   2      310.66      296.54      5.86 o 
   5   7   2     2033.74     2043.55     29.43 o 
   6   7   2       67.36       67.76      4.83 o 
   7   7   2      627.17      648.15     11.64 o 
   8   7   2        0.59        0.36      3.33 o 
  -9   8   2       19.38       20.08      4.52 o 
  -8   8   2      209.28      206.19      7.26 o 
  -7   8   2        4.90        5.55      1.25 o 
  -6   8   2      646.88      639.42      9.89 o 
  -5   8   2        7.37        7.42      1.27 o 
  -4   8   2      553.56      502.92      6.76 o 
  -3   8   2      222.65      218.36      3.85 o 
  -2   8   2     2671.25     2733.67     36.28 o 
  -1   8   2     3932.00     3920.12     43.97 o 
   0   8   2     3088.12     3400.26     35.01 o 
   1   8   2     2735.60     2753.34     29.91 o 
   2   8   2      218.36      265.54      3.43 o 
   3   8   2     4497.51     4762.49     49.39 o 
   4   8   2      437.53      411.88      6.04 o 
   5   8   2      897.06      880.60     13.33 o 
   6   8   2       31.26       30.68      2.31 o 
   7   8   2        0.12        8.98      3.07 o 
   8   8   2      502.76      478.31     13.87 o 
  -9   9   2      186.18      189.18      9.71 o 
  -8   9   2       58.86       54.47      5.90 o 
  -7   9   2      120.14      122.96      5.45 o 
  -6   9   2       34.03       30.63      4.11 o 
  -5   9   2      231.41      237.39      4.91 o 
  -4   9   2      300.31      286.93      5.24 o 
  -3   9   2        1.72        4.48      0.76 o 
  -2   9   2       14.29        5.48      1.74 o 
  -1   9   2       29.59       58.79      1.79 o 
   0   9   2     2903.90     3002.40     34.23 o 
   1   9   2      302.43      393.16      5.93 o 
   2   9   2        7.41       13.78      2.02 o 
   3   9   2      215.15      204.69      6.63 o 
   4   9   2       62.55       67.41      5.60 o 
   5   9   2      881.74      876.94     16.65 o 
   6   9   2        2.31       -1.75      1.75 o 
   7   9   2      241.57      224.90      8.43 o 
   8   9   2       23.97       22.99      5.10 o 
  -9  10   2      137.58      133.99      8.27 o 
  -8  10   2      433.04      464.40     15.89 o 
  -7  10   2       45.83       37.10      2.90 o 
  -6  10   2     1854.35     1839.58     29.04 o 
  -5  10   2      725.98      738.44     12.78 o 
  -4  10   2      291.22      270.82      6.22 o 
  -3  10   2      478.78      479.60      7.52 o 
  -2  10   2       27.17       23.80      1.19 o 
  -1  10   2     2427.17     2415.17     28.45 o 
   0  10   2     1870.64     1832.66     20.84 o 
   1  10   2      126.89      166.05      4.08 o 
   2  10   2     2054.21     2044.46     23.51 o 
   3  10   2      504.11      510.21     10.45 o 
   4  10   2      454.12      425.41      6.65 o 
   5  10   2      236.05      251.12      6.51 o 
   6  10   2      251.91      257.92      9.74 o 
   7  10   2      353.91      348.93     11.15 o 
   8  10   2        1.53        4.35      7.74 o 
  -9  11   2       11.72        9.54      4.84 o 
  -8  11   2        1.16        0.57      4.58 o 
  -7  11   2      740.10      732.67     15.86 o 
  -6  11   2      710.74      670.54     12.48 o 
  -5  11   2      864.96      844.75     14.44 o 
  -4  11   2      117.70      123.84      3.91 o 
  -3  11   2        3.62       10.27      1.04 o 
  -2  11   2       13.78       11.46      1.95 o 
  -1  11   2     2083.16     2410.74     28.61 o 
   0  11   2      201.78      236.82      5.60 o 
   1  11   2     1296.29     1362.82     16.35 o 
   2  11   2       28.76       53.30      3.12 o 
   3  11   2     1292.95     1290.76     17.34 o 
   4  11   2        3.95        8.46      1.73 o 
   5  11   2        1.62        2.84      1.73 o 
   6  11   2      132.70      115.43      5.09 o 
   7  11   2       32.69       36.11      5.00 o 
   8  11   2       81.15       75.30      8.27 o 
  -9  12   2       39.38       37.71      7.16 o 
  -8  12   2       34.18       22.40      8.13 o 
  -7  12   2      117.95      119.11      9.53 o 
  -6  12   2      526.55      519.16     12.85 o 
  -5  12   2      208.44      215.59      5.87 o 
  -4  12   2      987.88      936.83     12.07 o 
  -3  12   2      417.11      465.97      7.05 o 
  -2  12   2      985.28      942.25     11.92 o 
  -1  12   2     3723.41     3936.70     48.40 o 
   0  12   2      233.97      212.52      6.94 o 
   1  12   2     4652.78     4744.22     51.32 o 
   2  12   2     1080.38     1121.39     16.29 o 
   3  12   2      665.76      638.31     10.11 o 
   4  12   2      994.72      971.79     15.91 o 
   5  12   2      781.52      782.89     14.69 o 
   6  12   2      263.04      276.02      7.04 o 
   7  12   2       24.46       28.61      5.68 o 
   8  12   2      185.23      172.11      9.81 o 
  -8  13   2        1.78       -2.77      4.33 o 
  -7  13   2        0.59        7.63      3.46 o 
  -6  13   2       28.37       26.20      1.82 o 
  -5  13   2      195.12      181.12      3.96 o 
  -4  13   2      654.77      704.52     11.67 o 
  -3  13   2      290.64      288.53      4.88 o 
  -2  13   2        0.96        0.04      1.44 o 
  -1  13   2     2670.65     2778.27     33.37 o 
   0  13   2     3220.60     3397.55     39.92 o 
   1  13   2      933.16     1008.36     21.28 o 
   2  13   2     2600.07     2706.96     35.49 o 
   3  13   2      270.23      278.74      7.71 o 
   4  13   2      729.32      728.73     12.80 o 
   5  13   2      183.01      177.60      5.19 o 
   6  13   2        3.22        5.18      3.29 o 
   7  13   2      408.34      442.68     15.78 o 
   8  13   2      197.46      196.21     12.33 o 
  -8  14   2        9.44        7.47      4.25 o 
  -7  14   2        7.24        3.95      6.39 o 
  -6  14   2      381.66      405.84     13.55 o 
  -5  14   2        0.12        0.89      2.93 o 
  -4  14   2      165.19      171.18      3.32 o 
  -3  14   2      107.85      117.35      4.83 o 
  -2  14   2        0.07        2.53      1.64 o 
  -1  14   2      484.35      507.60      8.05 o 
   0  14   2      811.55      947.85     12.36 o 
   1  14   2       58.60       69.22      4.42 o 
   2  14   2       11.53        9.18      1.90 o 
   3  14   2      239.09      217.12      4.16 o 
   4  14   2       57.57       56.15      4.52 o 
   5  14   2      194.54      197.11      6.68 o 
   6  14   2       63.40       65.67      4.50 o 
   7  14   2       38.80       39.25      7.74 o 
  -8  15   2       14.28        4.55      4.50 o 
  -7  15   2      110.14      120.89     13.13 o 
  -6  15   2        4.90        1.78      4.53 o 
  -5  15   2        7.67        7.07      2.42 o 
  -4  15   2       10.96       11.58      1.30 o 
  -3  15   2     2374.54     2360.62     28.92 o 
  -2  15   2      249.13      215.98      4.17 o 
  -1  15   2      250.24      215.92      9.04 o 
   0  15   2       20.52        9.29      1.12 o 
   1  15   2       39.31       36.20      3.91 o 
   2  15   2     2331.24     2276.20     28.78 o 
   3  15   2      344.62      342.65      6.23 o 
   4  15   2     1120.52     1120.23     22.41 o 
   5  15   2      755.15      777.00     21.23 o 
   6  15   2      168.23      166.04      6.91 o 
   7  15   2      211.00      194.89      9.76 o 
  -8  16   2      201.33      208.91     10.75 o 
  -7  16   2      109.39      124.44      8.02 o 
  -6  16   2        5.76       12.52      3.83 o 
  -5  16   2      958.92      999.92     21.94 o 
  -4  16   2      296.64      284.86      6.47 o 
  -3  16   2      372.67      378.13      7.22 o 
  -2  16   2      895.83      901.56     12.26 o 
  -1  16   2      112.59      103.99      3.25 o 
   0  16   2      601.89      604.12      9.14 o 
   1  16   2      303.98      271.81      4.90 o 
   2  16   2      389.85      400.38      7.33 o 
   3  16   2     1351.64     1325.52     20.14 o 
   4  16   2       90.54       84.21      6.99 o 
   5  16   2       66.31       64.18      7.92 o 
   6  16   2      473.62      503.93     22.72 o 
   7  16   2       67.53       61.44      6.40 o 
  -8  17   2       86.22       80.12      7.51 o 
  -7  17   2        1.54        4.85      5.43 o 
  -6  17   2      478.90      488.13     17.93 o 
  -5  17   2      102.70       94.14      9.92 o 
  -4  17   2      291.72      280.02      8.79 o 
  -3  17   2      502.89      496.46      8.61 o 
  -2  17   2        4.23        8.10      1.59 o 
  -1  17   2      160.59      177.98      8.33 o 
   0  17   2        7.64       10.17      1.47 o 
   1  17   2       49.49       46.86      2.15 o 
   2  17   2      282.17      283.96      6.32 o 
   3  17   2       29.86       31.57      2.03 o 
   4  17   2      764.28      773.36     17.03 o 
   5  17   2      420.47      443.64     12.02 o 
   6  17   2       57.62       53.18      7.09 o 
   7  17   2      193.08      172.23     10.38 o 
  -7  18   2        0.02        8.27      5.77 o 
  -6  18   2      321.90      315.37     12.90 o 
  -5  18   2        4.47        2.38      3.15 o 
  -4  18   2      814.97      792.18     15.20 o 
  -3  18   2      427.82      411.47      8.18 o 
  -2  18   2        0.30        1.44      3.44 o 
  -1  18   2      165.08      172.15      6.43 o 
   0  18   2        7.95       12.61      1.70 o 
   1  18   2        5.42        2.30      1.39 o 
   2  18   2      101.69       98.91      4.46 o 
   3  18   2        9.80        2.13      1.68 o 
   4  18   2       10.40       11.02      3.14 o 
   5  18   2        7.02        8.57      3.60 o 
   6  18   2        1.24        1.63      3.52 o 
  -7  19   2      351.05      366.94     13.58 o 
  -6  19   2       15.16       18.73      4.88 o 
  -5  19   2      270.86      285.70     10.31 o 
  -4  19   2      781.03      808.36     15.33 o 
  -3  19   2       16.29       13.39      1.65 o 
  -2  19   2     2127.56     2209.22     33.30 o 
  -1  19   2        0.89        4.37      2.50 o 
   0  19   2      949.63     1004.37     16.49 o 
   1  19   2        2.62        2.80      1.65 o 
   2  19   2       19.06       20.37      3.70 o 
   3  19   2        0.28       -2.46      2.46 o 
   4  19   2      167.30      173.05      7.33 o 
   5  19   2       68.60       76.06      6.48 o 
   6  19   2       43.41       40.35      7.40 o 
  -7  20   2        6.13       -1.25      4.50 o 
  -6  20   2       64.55       53.80      5.67 o 
  -5  20   2       18.08       14.63      4.37 o 
  -4  20   2      552.23      547.12     13.66 o 
  -3  20   2      371.68      394.86      9.23 o 
  -2  20   2        1.76        6.02      2.44 o 
  -1  20   2      487.07      505.08     11.93 o 
   0  20   2        0.24        5.54      2.31 o 
   1  20   2      453.97      443.94     14.96 o 
   2  20   2      106.72       96.17      4.64 o 
   3  20   2       48.68       38.81      3.85 o 
   4  20   2      504.99      498.33     13.19 o 
   5  20   2       21.60       15.11      4.08 o 
   6  20   2      253.50      236.40     11.10 o 
  -6  21   2       52.92       55.56      7.71 o 
  -5  21   2      124.59      127.10      7.38 o 
  -4  21   2      180.65      167.19      7.81 o 
  -3  21   2      166.38      194.47      6.61 o 
  -2  21   2      122.32      135.80     22.97 o 
  -1  21   2      144.71      137.32     10.02 o 
   0  21   2       79.25       82.70      3.41 o 
   1  21   2       39.73       27.60      2.44 o 
   2  21   2      335.26      349.87     11.13 o 
   3  21   2      192.01      194.39      7.44 o 
   4  21   2      703.85      733.24     17.79 o 
   5  21   2       57.25       65.57      7.72 o 
  -6  22   2       16.85       11.08      5.54 o 
  -5  22   2      225.38      220.51     10.50 o 
  -4  22   2      279.92      279.28     10.91 o 
  -3  22   2      402.12      371.64     13.98 o 
  -2  22   2      384.33      379.01     11.58 o 
  -1  22   2        2.13        7.95      2.58 o 
   0  22   2      392.08      385.38     12.06 o 
   1  22   2      220.51      210.80      6.49 o 
   2  22   2      141.69      134.81      7.04 o 
   3  22   2      259.73      258.74      8.97 o 
   4  22   2      139.38      158.16     11.15 o 
   5  22   2      254.84      255.77     10.57 o 
  -5  23   2      131.31      121.15      8.27 o 
  -4  23   2      107.90      101.32      7.79 o 
  -3  23   2      421.25      477.83     17.56 o 
  -2  23   2       30.18       24.26      3.63 o 
  -1  23   2      277.66      299.40     17.10 o 
   0  23   2        5.86       12.70      5.32 o 
   1  23   2       70.82       74.55      6.43 o 
   2  23   2       88.83      101.02      6.77 o 
   3  23   2      171.36      167.68      7.94 o 
   4  23   2      153.63      155.94      8.48 o 
   5  23   2        5.82        5.66      4.93 o 
  -5  24   2       27.01       28.45      5.90 o 
  -4  24   2      216.71      230.53     12.12 o 
  -3  24   2       98.61      101.90      7.59 o 
  -2  24   2      202.17      217.37      8.64 o 
  -1  24   2        9.40        7.97      4.04 o 
   0  24   2       44.43       37.51      4.69 o 
   1  24   2       70.76       81.66      7.22 o 
   2  24   2       71.88       68.43      6.51 o 
   3  24   2       30.07       22.93      4.41 o 
   4  24   2        6.68        5.48      4.27 o 
  -4  25   2      163.28      172.91      9.79 o 
  -3  25   2      316.70      318.83     14.75 o 
  -2  25   2        6.35        1.27      5.42 o 
  -1  25   2       59.04       78.29     13.50 o 
   0  25   2       80.51       82.21     10.86 o 
   1  25   2        2.29       10.65      5.13 o 
   2  25   2      570.28      640.93     25.08 o 
   3  25   2       63.12       44.17      5.66 o 
  -3  26   2       13.84        5.37     11.66 o 
  -2  26   2      151.06      175.19     10.75 o 
  -1  26   2       45.27       37.71      5.30 o 
   0  26   2       19.05       14.09      7.48 o 
   1  26   2      181.79      183.24     10.89 o 
   2  26   2       53.75       60.27      8.67 o 
   3  26   2      161.66      162.56     10.13 o 
  -2  27   2      386.51      424.28     18.24 o 
  -1  27   2       68.15       65.94      7.60 o 
   0  27   2       40.18       39.41      9.17 o 
   1  27   2      213.43      232.16     16.73 o 
   2  27   2      123.46      132.11     11.50 o 
 -10   1   3        3.43        5.28      4.57 o 
  -9   1   3      170.30      167.70      7.95 o 
  -8   1   3       64.75       56.28      3.91 o 
  -7   1   3       59.40       58.19      3.03 o 
  -6   1   3      202.76      217.18      4.37 o 
  -5   1   3      541.59      489.27      7.42 o 
  -4   1   3      133.44      207.06      3.50 o 
  -3   1   3     1677.15     1763.58     19.78 o 
  -2   1   3     2658.28     2499.42     25.55 o 
  -1   1   3      136.47      141.71      5.19 o 
   0   1   3     2251.47     2144.03     20.21 o 
   1   1   3      252.29      233.19      3.03 o 
   2   1   3     3701.39     3848.21     37.24 o 
   3   1   3      272.66      271.02      6.17 o 
   4   1   3       22.34       13.00      1.15 o 
   5   1   3      149.65      135.36      3.60 o 
   6   1   3      258.48      234.13      4.83 o 
   7   1   3       64.02       57.30      2.82 o 
   8   1   3      132.79      128.47      4.95 o 
 -10   2   3      150.04      124.88      9.13 o 
  -9   2   3       81.27       87.62      6.29 o 
  -8   2   3       24.19       20.61      1.91 o 
  -7   2   3      863.37      888.04     13.25 o 
  -6   2   3        3.79        8.42      1.90 o 
  -5   2   3      184.31      196.44      3.53 o 
  -4   2   3      371.66      411.23      6.07 o 
  -3   2   3        3.59       16.28      2.21 o 
  -2   2   3      751.58      695.97     20.56 o 
  -1   2   3       69.54       83.15      1.64 o 
   0   2   3     1166.96     1214.24     19.64 o 
   1   2   3      483.83      498.51      5.87 o 
   2   2   3        1.62        7.13      0.93 o 
   3   2   3      143.21      158.94      2.59 o 
   4   2   3        0.00        0.88      0.87 o 
   5   2   3       46.42       33.94      2.21 o 
   6   2   3        0.72        1.85      1.25 o 
   7   2   3       24.61       19.83      2.13 o 
   8   2   3      121.31      120.02      5.14 o 
 -10   3   3      218.36      197.32      9.82 o 
  -9   3   3      176.91      171.62      8.26 o 
  -8   3   3      119.65      116.09      6.01 o 
  -7   3   3       67.48       57.17      2.24 o 
  -6   3   3      586.20      611.08      8.23 o 
  -5   3   3      137.50      152.04      3.54 o 
  -4   3   3     4144.35     4302.49     47.15 o 
  -3   3   3      320.27      407.47      8.22 o 
  -2   3   3     3527.02     3406.34     32.81 o 
  -1   3   3       15.90        8.59      2.16 o 
   0   3   3     3856.75     3770.56     36.19 o 
   1   3   3     1321.77     1348.20     15.11 o 
   2   3   3     3125.63     3419.90     33.55 o 
   3   3   3     1084.08     1052.57     16.96 o 
   4   3   3      776.37      836.39      9.83 o 
   5   3   3      606.49      531.39      8.38 o 
   6   3   3       68.34       85.92      2.61 o 
   7   3   3       10.00        6.66      2.01 o 
   8   3   3      102.28      100.04      6.89 o 
  -9   4   3       83.60       83.05      5.92 o 
  -8   4   3      439.77      449.98      9.83 o 
  -7   4   3      193.83      187.46      3.95 o 
  -6   4   3     3346.40     3344.23     46.25 o 
  -5   4   3     1600.16     1576.76     24.46 o 
  -4   4   3        4.04        1.63      0.82 o 
  -3   4   3     6023.71     5961.58     70.29 o 
  -2   4   3      488.63      472.77      5.89 o 
   0   4   3     7582.98     7191.22     67.38 o 
   1   4   3     2351.81     2254.13     21.49 o 
   2   4   3    10594.15    10754.71    105.35 o 
   3   4   3       11.49       12.52      0.94 o 
   4   4   3      995.23     1002.65     16.04 o 
   5   4   3     1307.28     1343.65     19.89 o 
   6   4   3        0.81        1.58      1.23 o 
   7   4   3     1075.33     1109.17     20.54 o 
   8   4   3        1.00        8.95      4.07 o 
  -9   5   3       93.62       86.99      5.11 o 
  -8   5   3        2.56        4.84      2.83 o 
  -7   5   3      765.36      789.38     14.52 o 
  -6   5   3      718.09      682.44     17.65 o 
  -5   5   3      154.67      142.62      4.47 o 
  -4   5   3       63.71      124.49      3.50 o 
  -3   5   3     1015.72     1103.69     19.64 o 
  -2   5   3      601.70      770.56     12.95 o 
  -1   5   3     4243.69     4178.40     45.70 o 
   0   5   3        0.49       10.11      1.22 o 
   1   5   3     3726.93     3402.21     38.55 o 
   2   5   3       44.07       49.67      1.90 o 
   3   5   3     2823.95     2854.75     29.18 o 
   4   5   3      151.46      151.94      3.39 o 
   5   5   3      100.79       99.15      2.56 o 
   6   5   3       33.17       46.38      1.97 o 
   7   5   3       49.26       55.96      3.02 o 
   8   5   3      844.48      930.45     23.51 o 
  -9   6   3        5.70        8.38      3.22 o 
  -8   6   3       99.94      112.02      4.95 o 
  -7   6   3      309.83      311.07      7.80 o 
  -6   6   3      826.61      796.53     14.77 o 
  -5   6   3      114.97      102.35      4.67 o 
  -4   6   3      285.56      334.78      5.06 o 
  -3   6   3      197.76      290.40      6.17 o 
  -2   6   3       29.58       29.24      1.04 o 
  -1   6   3      878.14      791.06     11.31 o 
   0   6   3      529.58      645.12     13.52 o 
   1   6   3      258.71      246.71      3.23 o 
   2   6   3      633.31      522.64      6.12 o 
   3   6   3      103.12       91.45      4.11 o 
   4   6   3       12.01       18.82      1.20 o 
   5   6   3       34.20       24.11      1.60 o 
   6   6   3      126.00      134.77      8.68 o 
   7   6   3      376.88      402.42     10.85 o 
   8   6   3       90.71       67.13      5.17 o 
  -9   7   3       21.92       32.35      5.04 o 
  -8   7   3        0.92        3.08      2.64 o 
  -7   7   3       53.31       45.29      2.80 o 
  -6   7   3       18.43       16.64      2.57 o 
  -5   7   3       27.72       37.75      2.52 o 
  -4   7   3     1850.23     2095.83     22.83 o 
  -3   7   3       19.11       19.95      1.20 o 
  -2   7   3      637.61      686.56     11.46 o 
  -1   7   3     1480.07     1602.74     17.34 o 
   0   7   3       79.27       68.85      2.83 o 
   1   7   3      181.50      241.46      8.07 o 
   2   7   3       50.81       56.51      4.01 o 
   3   7   3        0.68        1.40      0.62 o 
   4   7   3       10.46        7.42      0.88 o 
   5   7   3      259.97      297.86      5.42 o 
   6   7   3       12.43        9.49      0.95 o 
   7   7   3       16.53       20.21      3.44 o 
   8   7   3      143.08      130.54      7.16 o 
  -9   8   3       33.34       38.53      9.80 o 
  -8   8   3       16.86       18.11      3.00 o 
  -7   8   3     1112.42     1145.81     21.06 o 
  -6   8   3      340.33      334.89      6.75 o 
  -5   8   3      539.93      563.99      8.43 o 
  -4   8   3     1062.62     1093.47     13.39 o 
  -3   8   3        4.27        7.74      1.44 o 
  -2   8   3      496.56      475.55      7.18 o 
  -1   8   3      545.03      546.72      6.95 o 
   0   8   3      285.30      285.59      4.95 o 
   1   8   3        6.36       11.72      1.34 o 
   2   8   3      775.71      823.67      8.88 o 
   3   8   3      128.52      130.23      3.80 o 
   4   8   3       12.72       13.94      1.25 o 
   5   8   3      663.97      636.43     16.40 o 
   6   8   3      223.90      201.25      5.22 o 
   7   8   3      124.40      125.06      6.07 o 
   8   8   3      133.72      136.05      8.48 o 
  -9   9   3        4.58       -0.15      4.74 o 
  -8   9   3        0.94        4.71      2.95 o 
  -7   9   3      107.18      104.22      7.42 o 
  -6   9   3      309.15      307.66      8.58 o 
  -5   9   3      331.38      326.41     13.57 o 
  -4   9   3      591.89      608.29      8.12 o 
  -3   9   3     2864.41     3135.21     39.51 o 
  -2   9   3     1107.95     1253.18     14.87 o 
  -1   9   3      135.82      100.68      2.63 o 
   0   9   3      319.26      438.31      6.18 o 
   1   9   3     1513.20     1747.54     20.72 o 
   2   9   3     1406.70     1486.18     15.94 o 
   3   9   3       75.14      108.35      4.32 o 
   4   9   3      386.33      416.91      6.00 o 
   5   9   3       47.48       50.93      2.32 o 
   6   9   3       90.90       84.59      8.22 o 
   7   9   3       45.92       36.82      4.88 o 
   8   9   3       27.91       35.31      4.72 o 
  -9  10   3      132.49      152.80      8.45 o 
  -8  10   3       45.29       47.72      5.54 o 
  -7  10   3      241.31      241.15      7.28 o 
  -6  10   3        2.78        9.72      2.17 o 
  -5  10   3     1183.44     1181.88     15.86 o 
  -4  10   3      377.64      357.64      5.79 o 
  -3  10   3      251.97      247.88      4.63 o 
  -2  10   3      883.67      959.34     13.11 o 
  -1  10   3      149.20      147.89      3.03 o 
   0  10   3      961.87     1048.47     12.13 o 
   1  10   3      549.21      540.35      7.17 o 
   2  10   3      578.21      610.04      7.18 o 
   3  10   3     1473.71     1461.82     19.07 o 
   4  10   3        3.65        3.82      0.65 o 
   5  10   3      109.72      111.22      4.01 o 
   6  10   3       31.85       32.29      3.25 o 
   7  10   3       10.67        7.18      3.15 o 
   8  10   3       27.06        8.01      6.17 o 
  -9  11   3       21.28       29.34      6.60 o 
  -8  11   3      101.87      119.74      9.05 o 
  -7  11   3      190.34      184.62      6.40 o 
  -6  11   3      111.21      120.76      7.20 o 
  -5  11   3      118.86      129.71      5.78 o 
  -4  11   3       15.63       16.51      1.68 o 
  -3  11   3       59.08       64.73      6.07 o 
  -2  11   3        3.96        4.68      1.37 o 
  -1  11   3     4023.97     4323.44     49.33 o 
   0  11   3      389.09      461.52      6.19 o 
   1  11   3        1.75        6.71      1.13 o 
   2  11   3      957.50     1020.88     11.71 o 
   3  11   3      131.23      140.72      3.36 o 
   4  11   3      618.38      605.36     10.55 o 
   5  11   3      410.42      397.61      7.68 o 
   6  11   3       94.09      101.05      5.65 o 
   7  11   3      144.08      141.65      8.61 o 
   8  11   3       32.33       36.89      4.89 o 
  -9  12   3        0.87        4.93      5.76 o 
  -8  12   3      183.02      178.36      9.89 o 
  -7  12   3      584.23      552.20     12.99 o 
  -6  12   3       23.70       24.96      1.87 o 
  -5  12   3      588.72      630.92     14.89 o 
  -4  12   3       86.72       81.16      2.48 o 
  -3  12   3     2085.07     2244.79     28.07 o 
  -2  12   3       82.73      102.35      6.01 o 
  -1  12   3       11.67       11.94      1.33 o 
   0  12   3     1332.12     1401.28     23.95 o 
   1  12   3       58.87       65.66      2.03 o 
   2  12   3        0.01        2.08      0.89 o 
   3  12   3        5.92        5.69      1.54 o 
   4  12   3      156.83      151.10      4.72 o 
   5  12   3      212.32      197.94      4.96 o 
   6  12   3      162.23      150.42      7.12 o 
   7  12   3       57.40       47.56      7.46 o 
  -8  13   3      400.97      412.03     14.64 o 
  -7  13   3      791.53      848.77     20.79 o 
  -6  13   3       29.40       25.17      2.36 o 
  -5  13   3     1539.96     1565.13     24.62 o 
  -4  13   3     2073.77     2148.13     26.83 o 
  -3  13   3      351.63      326.39      7.86 o 
  -2  13   3     4029.87     4036.48     43.22 o 
  -1  13   3      895.30      920.81     12.42 o 
   0  13   3     4178.70     4294.78     47.56 o 
   1  13   3     1111.18     1044.84     13.46 o 
   2  13   3       68.59       82.96      4.06 o 
   3  13   3     1778.02     1768.40     23.76 o 
   4  13   3      387.56      411.86      8.27 o 
   5  13   3     1262.26     1268.27     20.90 o 
   6  13   3     1110.62     1145.92     33.64 o 
   7  13   3        4.20        7.02      4.78 o 
  -8  14   3     1024.82     1123.10     30.98 o 
  -7  14   3        0.83        8.19      8.14 o 
  -6  14   3     2213.61     2284.42     43.17 o 
  -5  14   3      803.24      802.00     12.80 o 
  -4  14   3     3965.79     4063.85     54.17 o 
  -3  14   3     4074.39     4068.19     46.52 o 
  -2  14   3       51.83       58.22      2.00 o 
  -1  14   3     3351.67     3276.08     37.13 o 
   0  14   3      511.64      455.40      7.92 o 
   1  14   3      323.33      297.28      5.24 o 
   2  14   3     3780.02     3727.42     42.89 o 
   3  14   3      256.68      252.29      8.19 o 
   4  14   3     2661.29     2637.25     38.81 o 
   5  14   3      196.22      202.62      9.41 o 
   6  14   3       58.13       47.36      4.27 o 
   7  14   3      528.59      553.23     21.63 o 
  -8  15   3        0.78        2.27      4.84 o 
  -7  15   3      129.57      135.85      9.11 o 
  -6  15   3      100.33       90.28      6.48 o 
  -5  15   3      595.16      565.43      9.59 o 
  -4  15   3      404.06      375.20     14.91 o 
  -3  15   3       76.66       78.11      5.09 o 
  -2  15   3     1544.25     1546.01     19.70 o 
  -1  15   3      362.47      375.68      6.42 o 
   0  15   3     2527.66     2670.08     29.80 o 
   1  15   3      835.90      834.17     11.94 o 
   2  15   3      168.04      154.65      5.83 o 
   3  15   3     2043.72     2059.69     27.87 o 
   4  15   3        0.76        1.45      2.32 o 
   5  15   3      548.02      597.51     28.02 o 
   6  15   3      285.22      291.28      9.69 o 
   7  15   3       53.94       60.66      8.93 o 
  -8  16   3        5.62        1.17      4.46 o 
  -7  16   3        7.97       11.57      4.48 o 
  -6  16   3        9.61       11.39      6.88 o 
  -5  16   3      259.72      247.11      5.47 o 
  -4  16   3      293.67      311.23      6.69 o 
  -3  16   3      178.41      178.03      4.57 o 
  -2  16   3      285.00      266.46      5.32 o 
  -1  16   3      659.62      761.03     12.05 o 
   0  16   3       16.14       12.78      2.26 o 
   1  16   3      120.93      138.97      3.65 o 
   2  16   3      276.73      270.39      6.45 o 
   3  16   3      101.34      102.16      4.93 o 
   4  16   3      157.29      161.60      5.57 o 
   5  16   3       66.48       69.89      4.93 o 
   6  16   3        1.18        0.34      3.10 o 
   7  16   3       85.68       73.75      7.28 o 
  -8  17   3      231.29      214.31     12.82 o 
  -7  17   3       91.58       83.07      6.29 o 
  -6  17   3      127.34      129.42      9.37 o 
  -5  17   3       38.37       32.68      2.55 o 
  -4  17   3      447.81      411.95      9.92 o 
  -3  17   3       34.68       29.47      3.50 o 
  -2  17   3     1020.08      991.49     21.49 o 
  -1  17   3       66.37       68.50      2.96 o 
   0  17   3      291.41      296.53      6.99 o 
   1  17   3      680.34      691.23     12.49 o 
   2  17   3       50.75       48.48      3.10 o 
   3  17   3       11.90        7.58      3.34 o 
   4  17   3      623.35      649.71     14.45 o 
   5  17   3       90.91       82.92      5.43 o 
   6  17   3      243.59      250.57     13.17 o 
  -7  18   3       88.10       66.35      6.37 o 
  -6  18   3       10.20        6.76      3.69 o 
  -5  18   3        2.33        5.95      3.05 o 
  -4  18   3        2.86        5.49      4.42 o 
  -3  18   3      678.47      689.00     16.18 o 
  -2  18   3        0.17        2.74      1.52 o 
  -1  18   3      176.12      174.49      7.56 o 
   0  18   3       16.33       60.45     11.69 o 
   1  18   3       93.77       88.96      4.42 o 
   2  18   3      106.65      108.78      4.22 o 
   3  18   3       12.76       15.66      2.65 o 
   4  18   3      186.36      168.39     11.00 o 
   5  18   3      220.16      217.84      8.18 o 
   6  18   3       16.39       17.14      5.35 o 
  -7  19   3      203.16      197.02     10.10 o 
  -6  19   3       47.67       48.16      5.61 o 
  -5  19   3      575.83      589.49     16.44 o 
  -4  19   3      142.15      146.57      6.94 o 
  -3  19   3      103.71       92.49      4.13 o 
  -2  19   3      232.93      229.38      5.98 o 
  -1  19   3        9.46        3.19      3.00 o 
   0  19   3      489.54      466.32     11.46 o 
   1  19   3       99.99      105.77      7.14 o 
   2  19   3       30.51       34.98      4.52 o 
   3  19   3      184.31      186.63      8.68 o 
   4  19   3        0.00        5.87      4.47 o 
   5  19   3       11.99       10.77      4.73 o 
   6  19   3       12.66        5.63      6.58 o 
  -7  20   3       11.09        9.28      4.00 o 
  -6  20   3        1.71        0.80      3.34 o 
  -5  20   3      105.05      102.36     10.64 o 
  -4  20   3      146.78      141.42      5.76 o 
  -3  20   3      294.51      298.11      8.09 o 
  -2  20   3        4.08        3.15      2.04 o 
  -1  20   3      265.61      277.59      7.59 o 
   0  20   3        0.18        1.72      2.07 o 
   1  20   3       58.65       59.80      3.19 o 
   2  20   3      474.92      506.41     12.68 o 
   3  20   3      511.24      505.82     18.47 o 
   4  20   3      229.86      251.60      9.28 o 
   5  20   3        0.21       -3.33      3.33 o 
  -6  21   3        1.02        2.36      5.71 o 
  -5  21   3       49.88       49.01      5.69 o 
  -4  21   3       20.40       14.94      4.25 o 
  -3  21   3       69.50       69.86      4.26 o 
  -2  21   3      151.70      140.36      5.80 o 
  -1  21   3       28.58       30.89      5.31 o 
   0  21   3       44.61       54.77      3.61 o 
   1  21   3      101.18       81.82      3.85 o 
   2  21   3      201.85      194.62      7.42 o 
   3  21   3      214.31      187.16      9.66 o 
   4  21   3       18.02       10.55      3.92 o 
   5  21   3      122.99      103.38      9.41 o 
  -6  22   3      167.82      146.46     10.28 o 
  -5  22   3       32.26       31.34      5.91 o 
  -4  22   3       13.07       13.56      3.61 o 
  -3  22   3      186.11      177.29      7.93 o 
  -2  22   3        0.04        1.89      2.41 o 
  -1  22   3      364.36      362.70      9.27 o 
   0  22   3      122.60      120.72      6.55 o 
   1  22   3      109.96      101.88      5.04 o 
   2  22   3       19.41       15.18      3.61 o 
   3  22   3      237.78      226.52      8.93 o 
   4  22   3       29.58       24.31      4.52 o 
   5  22   3      141.26      131.88      9.06 o 
  -5  23   3      406.88      439.48     16.14 o 
  -4  23   3      671.77      761.18     23.38 o 
  -3  23   3       15.90       14.87      3.84 o 
  -2  23   3     1633.27     1738.93     39.39 o 
  -1  23   3       14.84       18.71      3.60 o 
   0  23   3      249.82      267.31     10.62 o 
   1  23   3      698.11      737.59     22.55 o 
   2  23   3       26.97       33.05      4.68 o 
   3  23   3      903.24      980.46     25.43 o 
   4  23   3       11.48        7.94      4.28 o 
  -5  24   3       49.51       47.45      6.54 o 
  -4  24   3      693.62      681.43     21.92 o 
  -3  24   3     1005.95     1099.52     48.98 o 
  -2  24   3        6.56       29.54     10.33 o 
  -1  24   3      712.58      804.40     23.40 o 
   0  24   3      416.53      466.74     15.53 o 
   1  24   3      349.42      380.49     16.37 o 
   2  24   3      919.40     1050.73     26.76 o 
   3  24   3        3.73       20.19      4.97 o 
   4  24   3      655.70      731.36     21.51 o 
  -4  25   3      310.12      310.63     13.48 o 
  -3  25   3       69.07       62.67      8.31 o 
  -2  25   3     1014.85     1080.06     29.68 o 
  -1  25   3        5.41        7.37      3.25 o 
   0  25   3      119.97      155.58     12.92 o 
   1  25   3      145.06      148.61     24.39 o 
   2  25   3        0.05       -0.13      4.83 o 
   3  25   3      166.13      164.23      8.66 o 
  -3  26   3       62.41       64.70      7.06 o 
  -2  26   3       63.20       66.12     12.53 o 
  -1  26   3       12.72       14.76      3.72 o 
   0  26   3       10.59        9.79      8.81 o 
   1  26   3       17.42       26.91      6.37 o 
   2  26   3       22.75       13.34      6.09 o 
  -2  27   3        4.41       -2.79      7.62 o 
  -1  27   3        0.04        1.78      5.80 o 
   0  27   3      217.11      200.74     12.08 o 
   1  27   3      201.62      196.41     12.30 o 
 -10   0   4        0.61       -0.36      6.74 o 
  -9   0   4        3.45        4.84      5.52 o 
  -8   0   4        0.35        0.02      2.31 o 
  -7   0   4       92.25       94.60      6.94 o 
  -6   0   4       53.92       39.66      3.74 o 
  -5   0   4       36.42       43.09      1.97 o 
  -4   0   4     1587.31     1906.45     28.20 o 
  -3   0   4     1379.39     1348.12     21.81 o 
  -2   0   4      332.24      344.02      5.78 o 
  -1   0   4     4797.72     4724.28     63.71 o 
   0   0   4      116.00       87.00      1.88 o 
   1   0   4     1522.25     1416.04     19.06 o 
   2   0   4      672.70      594.50      9.78 o 
   3   0   4        8.13        8.75      0.92 o 
   4   0   4      121.59      142.73      4.10 o 
   5   0   4      446.28      413.95      8.55 o 
   6   0   4       22.01       21.27      2.48 o 
   7   0   4      569.38      579.38     14.95 o 
   8   0   4        8.92       14.81      5.46 o 
 -10   1   4        0.47       -4.68      4.68 o 
  -9   1   4        0.01        0.65      2.88 o 
  -8   1   4       16.95       18.02      1.80 o 
  -7   1   4       71.20       75.39      3.39 o 
  -6   1   4        0.24        0.31      0.77 o 
  -5   1   4       43.15       48.11      2.27 o 
  -4   1   4     2193.69     2477.29     25.25 o 
  -3   1   4      305.82      338.65      4.85 o 
  -2   1   4       39.16       28.77      0.79 o 
  -1   1   4        0.79        4.50      0.51 o 
   0   1   4     4492.99     4430.95     39.28 o 
   1   1   4       68.90       44.64      1.15 o 
   2   1   4       19.19       15.60      1.67 o 
   3   1   4      331.27      336.42      4.48 o 
   4   1   4      484.93      501.99      6.11 o 
   5   1   4       83.54       49.91      2.57 o 
   6   1   4       32.46       40.65      2.03 o 
   7   1   4        0.23        2.88      2.26 o 
   8   1   4      421.31      473.15     11.19 o 
 -10   2   4       92.24      102.17      7.23 o 
  -9   2   4       37.40       37.79      4.19 o 
  -8   2   4      202.89      213.43     10.33 o 
  -7   2   4     1675.01     1671.40     24.92 o 
  -6   2   4       94.88       95.67      3.19 o 
  -5   2   4     1329.87     1320.95     18.35 o 
  -4   2   4     1531.99     1592.83     25.86 o 
  -3   2   4      181.61      171.33      2.74 o 
  -2   2   4      451.08      398.96      4.86 o 
  -1   2   4     3458.81     3530.49     34.08 o 
   0   2   4     2673.40     2555.16     24.10 o 
   1   2   4     3555.40     3575.88     44.05 o 
   2   2   4     2071.93     2070.96     24.49 o 
   3   2   4      980.81      925.26     10.17 o 
   4   2   4      360.20      370.11      5.11 o 
   5   2   4       35.06       35.43      1.55 o 
   6   2   4        5.62        7.42      1.38 o 
   7   2   4       43.54       41.51      4.63 o 
   8   2   4        0.41        3.96      5.04 o 
 -10   3   4        2.69        9.47      5.87 o 
  -9   3   4      190.91      193.11      8.52 o 
  -8   3   4      367.65      346.50      8.45 o 
  -7   3   4      441.60      445.62      9.03 o 
  -6   3   4     2109.92     2064.16     26.28 o 
  -5   3   4      218.65      188.75      3.77 o 
  -4   3   4      433.86      416.05      6.47 o 
  -3   3   4     2022.99     1991.63     20.17 o 
  -2   3   4      113.28      119.08      1.95 o 
  -1   3   4      138.00       87.24      1.45 o 
   0   3   4     1026.13      960.79     10.34 o 
   1   3   4      254.77      225.52      3.14 o 
   2   3   4     5211.48     5299.76     49.90 o 
   3   3   4      481.88      479.79      7.07 o 
   4   3   4      573.33      586.09     12.54 o 
   5   3   4      150.34      147.06      3.40 o 
   6   3   4       79.77       58.05      2.88 o 
   7   3   4      126.42      125.95      4.33 o 
   8   3   4       39.05       51.98      4.47 o 
 -10   4   4       11.51       -0.17      4.18 o 
  -9   4   4       36.20       26.36      3.91 o 
  -8   4   4      241.39      215.54      7.04 o 
  -7   4   4      712.70      688.33     13.11 o 
  -6   4   4      487.90      456.06      8.18 o 
  -5   4   4      184.71      161.71      5.71 o 
  -4   4   4      113.60       86.70      3.90 o 
  -3   4   4      215.61      244.55      3.61 o 
  -2   4   4     1923.04     2169.18     22.77 o 
  -1   4   4      574.37      622.28      6.96 o 
   0   4   4        6.09       24.94      0.83 o 
   1   4   4       28.13       45.12      1.72 o 
   2   4   4      748.97      790.06     12.90 o 
   3   4   4      164.00      197.20      5.12 o 
   4   4   4       18.64       14.21      2.42 o 
   5   4   4       77.60       64.35      3.17 o 
   6   4   4       11.83       18.78      1.82 o 
   7   4   4        2.50        3.45      2.47 o 
   8   4   4        5.87        3.52      5.86 o 
  -9   5   4      331.43      353.42     13.12 o 
  -8   5   4        2.47        4.69      2.96 o 
  -7   5   4       50.75       61.67      6.19 o 
  -6   5   4      418.11      457.31     12.85 o 
  -5   5   4      117.37      112.54      6.37 o 
  -4   5   4      857.79      923.22     13.10 o 
  -3   5   4      211.13      208.41      4.42 o 
  -2   5   4      366.01      390.32      5.86 o 
  -1   5   4     5557.12     5822.48     55.87 o 
   0   5   4        5.20        4.84      0.67 o 
   1   5   4        8.42       15.31      1.18 o 
   2   5   4      175.78      152.14      2.38 o 
   3   5   4      124.75      133.81      2.46 o 
   4   5   4      278.56      274.77      6.99 o 
   5   5   4       98.29      105.41      3.86 o 
   6   5   4      237.18      209.17      8.53 o 
   7   5   4       22.69       25.22      3.74 o 
   8   5   4       52.31       69.22      5.14 o 
  -9   6   4      229.85      213.30      8.24 o 
  -8   6   4      333.60      352.23      9.44 o 
  -7   6   4     1748.34     1722.65     33.16 o 
  -6   6   4        8.63       11.69      2.42 o 
  -5   6   4     1913.46     2045.32     25.83 o 
  -4   6   4       87.48       82.74      4.68 o 
  -3   6   4     3067.00     3225.96     37.25 o 
  -2   6   4     2302.86     2330.39     23.77 o 
  -1   6   4       25.60       24.07      2.16 o 
   0   6   4       84.74      130.84      4.21 o 
   1   6   4      816.94      828.57      8.98 o 
   2   6   4       92.14      102.91      2.26 o 
   3   6   4      949.01      961.60     11.74 o 
   4   6   4       50.60       42.10      1.56 o 
   5   6   4       10.63       16.99      1.40 o 
   6   6   4      102.08      103.67      3.62 o 
   7   6   4        5.44        5.18      3.17 o 
   8   6   4      131.49      134.91      6.58 o 
  -9   7   4      115.67      123.80      9.61 o 
  -8   7   4       18.82       11.80      2.53 o 
  -7   7   4      162.41      162.30      6.07 o 
  -6   7   4     1358.92     1326.69     22.06 o 
  -5   7   4      249.12      247.38      5.40 o 
  -4   7   4      766.64      783.89     15.32 o 
  -3   7   4     1033.03      999.82     19.48 o 
  -2   7   4        8.77       14.71      0.87 o 
  -1   7   4     6360.00     6470.49     67.69 o 
   0   7   4        5.57       12.23      1.03 o 
   1   7   4     2436.54     2508.78     24.86 o 
   2   7   4     1502.21     1493.13     15.81 o 
   3   7   4     1764.76     1835.24     20.66 o 
   4   7   4      233.53      233.72      4.21 o 
   5   7   4       72.78       70.45      2.45 o 
   6   7   4      366.78      380.36      7.35 o 
   7   7   4      165.22      171.89      6.79 o 
   8   7   4       89.87       95.90      6.22 o 
  -9   8   4      142.55      135.07     17.27 o 
  -8   8   4       37.56       39.32      3.81 o 
  -7   8   4      578.03      582.34     12.00 o 
  -6   8   4        0.38        2.13      1.40 o 
  -5   8   4      101.65       82.82      2.28 o 
  -4   8   4        1.34        3.38      0.72 o 
  -3   8   4       29.20       13.51      1.80 o 
  -2   8   4      314.55      320.99      4.73 o 
  -1   8   4       35.94       27.04      1.20 o 
   0   8   4       10.29        1.66      0.74 o 
   1   8   4      115.52      105.47      2.05 o 
   2   8   4     1673.72     1618.45     17.41 o 
   3   8   4       17.43       12.35      0.99 o 
   4   8   4      643.77      634.69      9.83 o 
   5   8   4        0.89        0.91      1.18 o 
   6   8   4        9.24       12.03      2.74 o 
   7   8   4      218.35      213.78      8.47 o 
   8   8   4       37.64       40.63      5.46 o 
  -9   9   4        0.57        6.96      4.32 o 
  -8   9   4       29.05       28.71      4.42 o 
  -7   9   4      161.19      163.84      4.88 o 
  -6   9   4      125.66       93.27      3.74 o 
  -5   9   4      128.07      115.04      4.16 o 
  -4   9   4       74.50       64.49      1.70 o 
  -3   9   4      183.22      184.02      3.49 o 
  -2   9   4        1.85        9.64      1.23 o 
  -1   9   4        3.69        7.68      3.74 o 
   0   9   4      806.40      825.20      9.14 o 
   1   9   4      106.20       68.33      1.70 o 
   2   9   4      135.26      141.53      2.78 o 
   3   9   4     1244.81     1184.92     14.21 o 
   4   9   4       13.59       17.95      1.15 o 
   5   9   4      633.22      653.98     11.58 o 
   6   9   4      195.17      209.10      8.03 o 
   7   9   4       58.05       45.56      4.09 o 
   8   9   4      483.15      530.09     16.71 o 
  -9  10   4       40.27       52.56      5.79 o 
  -8  10   4      117.05      105.92      5.54 o 
  -7  10   4       27.96       36.13      2.67 o 
  -6  10   4      654.76      604.97     12.69 o 
  -5  10   4      252.18      270.46      5.43 o 
  -4  10   4       19.38       24.54      1.17 o 
  -3  10   4       85.75       96.10      2.66 o 
  -2  10   4       55.17       41.83      1.98 o 
  -1  10   4     9265.46     9938.82    123.66 o 
   0  10   4       74.85       64.69      3.64 o 
   1  10   4      390.68      398.05      5.52 o 
   2  10   4       28.68       26.55      1.18 o 
   3  10   4       65.65       55.33      2.57 o 
   4  10   4      632.73      578.53      8.77 o 
   5  10   4      668.25      644.19     11.29 o 
   6  10   4        0.09        5.79      3.08 o 
   7  10   4      622.85      612.67     16.17 o 
  -9  11   4      250.04      235.38     12.50 o 
  -8  11   4      107.15      103.19      7.46 o 
  -7  11   4       59.28       63.61      4.42 o 
  -6  11   4      669.16      674.82     15.52 o 
  -5  11   4       14.10        9.93      1.29 o 
  -4  11   4      170.07      162.89      3.45 o 
  -3  11   4      313.64      295.96      5.76 o 
  -2  11   4        1.93        1.02      1.01 o 
  -1  11   4      430.39      418.41      5.82 o 
   0  11   4       17.21       30.19      1.95 o 
   1  11   4      862.31      851.27     13.30 o 
   2  11   4      368.85      350.23      5.60 o 
   3  11   4      685.89      676.47      8.54 o 
   4  11   4       85.21       82.22      2.53 o 
   5  11   4        7.03       12.52      2.17 o 
   6  11   4       43.32       42.23      3.83 o 
   7  11   4        1.49       14.70      5.14 o 
  -9  12   4        8.95       19.65      9.13 o 
  -8  12   4      245.48      236.83     11.57 o 
  -7  12   4      314.79      318.73     12.29 o 
  -6  12   4       14.04       17.14      5.36 o 
  -5  12   4      829.88      782.29     11.46 o 
  -4  12   4     1906.81     1945.54     24.34 o 
  -3  12   4        0.79        1.54      0.99 o 
  -2  12   4     4636.99     4735.13     51.87 o 
  -1  12   4     2134.33     2265.14     25.14 o 
   0  12   4     1880.45     1894.76     24.81 o 
   1  12   4      319.71      308.81      4.72 o 
   2  12   4       82.09       86.60      2.00 o 
   3  12   4     2014.55     2036.74     29.56 o 
   4  12   4        5.46        7.44      1.98 o 
   5  12   4      312.14      322.90      7.26 o 
   6  12   4      249.40      248.54      8.49 o 
   7  12   4       76.55       78.25      8.12 o 
  -9  13   4       97.88       85.14      7.59 o 
  -8  13   4       57.49       54.18     10.76 o 
  -7  13   4      195.77      211.12      9.75 o 
  -6  13   4     1272.11     1251.14     25.56 o 
  -5  13   4      152.21      138.59      5.04 o 
  -4  13   4      493.81      459.58      7.72 o 
  -3  13   4     1389.38     1377.11     17.49 o 
  -2  13   4       43.12       35.89      4.88 o 
  -1  13   4      920.91      923.83     24.27 o 
   0  13   4      372.49      385.78      9.76 o 
   1  13   4      236.89      214.82      4.16 o 
   2  13   4     1443.20     1441.83     16.75 o 
   3  13   4      298.89      302.21      8.28 o 
   4  13   4      127.67      126.41      4.96 o 
   5  13   4     1481.59     1541.95     39.30 o 
   6  13   4        0.69        1.87      3.42 o 
   7  13   4      185.53      166.53      8.27 o 
  -8  14   4       49.90       61.48      5.61 o 
  -7  14   4      182.36      190.14      9.66 o 
  -6  14   4      206.30      188.86      5.55 o 
  -5  14   4        6.68        4.83      1.52 o 
  -4  14   4       73.46       74.41      2.93 o 
  -3  14   4      239.20      223.84      6.42 o 
  -2  14   4        0.25        0.79      1.13 o 
  -1  14   4      147.67      146.33      3.17 o 
   0  14   4      530.12      536.93      8.46 o 
   1  14   4        0.34        0.65      1.17 o 
   2  14   4      201.24      208.50      3.78 o 
   3  14   4      545.32      527.82     11.00 o 
   4  14   4      100.42      100.41      4.20 o 
   5  14   4      436.79      421.88     11.14 o 
   6  14   4       82.11       67.45      6.18 o 
   7  14   4        3.61        5.01      7.15 o 
  -8  15   4      167.11      168.53      8.83 o 
  -7  15   4        2.83        4.89      4.02 o 
  -6  15   4      329.50      338.93     10.88 o 
  -5  15   4       23.38       17.30      1.88 o 
  -4  15   4     1663.93     1636.93     26.67 o 
  -3  15   4     1826.56     1858.68     25.65 o 
  -2  15   4      102.69       86.23      6.37 o 
  -1  15   4     3652.70     3669.33     42.33 o 
   0  15   4      714.03      733.40     10.96 o 
   1  15   4      207.53      200.31      4.32 o 
   2  15   4      724.18      753.94     10.95 o 
   3  15   4        8.46        7.87      1.50 o 
   4  15   4      555.25      581.84     11.98 o 
   5  15   4       57.28       68.75      5.60 o 
   6  15   4        3.50        3.00      4.52 o 
   7  15   4      145.36      145.04      9.80 o 
  -8  16   4      312.17      323.47     13.26 o 
  -7  16   4      189.44      182.62     10.46 o 
  -6  16   4      119.81      123.71     21.35 o 
  -5  16   4      810.50      816.58     15.73 o 
  -4  16   4      448.65      449.35      9.05 o 
  -3  16   4     1329.95     1326.63     21.95 o 
  -2  16   4     1162.84     1106.35     16.70 o 
  -1  16   4      123.75      104.14      3.33 o 
   0  16   4     1292.32     1276.01     36.94 o 
   1  16   4      498.44      461.18      8.52 o 
   2  16   4       20.25       21.12      2.72 o 
   3  16   4      149.09      143.24      7.25 o 
   4  16   4      261.88      252.03     11.15 o 
   5  16   4     1098.65     1115.91     23.59 o 
   6  16   4      478.60      502.09     16.93 o 
  -8  17   4      243.93      244.34     12.43 o 
  -7  17   4       34.58       31.63      6.08 o 
  -6  17   4      351.97      348.08     13.63 o 
  -5  17   4        8.83        3.81      2.08 o 
  -4  17   4      686.66      696.74     12.71 o 
  -3  17   4      544.67      541.79     16.49 o 
  -2  17   4      178.64      180.69      7.25 o 
  -1  17   4     2311.71     2255.94     32.72 o 
   0  17   4      194.46      162.36      4.44 o 
   1  17   4     1039.44     1008.23     16.26 o 
   2  17   4      529.47      477.01     14.08 o 
   3  17   4      836.08      808.00     23.95 o 
   4  17   4      679.51      687.49     15.95 o 
   5  17   4      185.92      181.33      7.79 o 
   6  17   4      361.23      347.60     14.58 o 
  -7  18   4      113.60       93.88     12.98 o 
  -6  18   4       22.93       29.31      5.16 o 
  -5  18   4        2.00        5.30      4.69 o 
  -4  18   4      901.09      909.54     15.18 o 
  -3  18   4      395.03      368.62      8.42 o 
  -2  18   4       86.12       75.00      3.63 o 
  -1  18   4       14.71       11.02      2.04 o 
   0  18   4       11.64       13.61      2.14 o 
   1  18   4      477.80      478.47      9.25 o 
   2  18   4     1429.08     1367.61     23.91 o 
   3  18   4       62.05       59.99      6.53 o 
   4  18   4     1050.59     1123.87     22.58 o 
   5  18   4       35.77       44.83      6.62 o 
   6  18   4      259.02      250.07     12.25 o 
  -7  19   4        1.53        1.09      5.52 o 
  -6  19   4        0.27       -0.55      4.06 o 
  -5  19   4        0.15        6.45      3.71 o 
  -4  19   4       16.94       19.56      2.71 o 
  -3  19   4       20.87       21.07      2.37 o 
  -2  19   4      709.81      744.71     15.29 o 
  -1  19   4       75.98       84.91      3.70 o 
   0  19   4      510.78      494.62     10.66 o 
   1  19   4       41.66       37.94      2.93 o 
   2  19   4      225.51      198.61      7.42 o 
   3  19   4      573.16      597.39     24.11 o 
   4  19   4       10.05        7.81      3.24 o 
   5  19   4      660.65      680.80     21.80 o 
  -7  20   4      226.97      229.82     14.72 o 
  -6  20   4        4.65        1.28      3.76 o 
  -5  20   4      512.14      496.49     15.82 o 
  -4  20   4      172.99      147.11      8.64 o 
  -3  20   4      474.53      526.87     12.26 o 
  -2  20   4      438.81      456.22     11.31 o 
  -1  20   4        8.42        2.83      2.24 o 
   0  20   4      166.32      192.04     11.86 o 
   1  20   4       16.84       19.76      3.15 o 
   2  20   4      418.22      438.95     11.15 o 
   3  20   4       97.17      109.03      5.71 o 
   4  20   4      133.31      129.75      6.85 o 
   5  20   4        4.75        3.00      4.83 o 
  -6  21   4      222.30      225.40     11.07 o 
  -5  21   4       24.57       20.35      4.47 o 
  -4  21   4       65.02       55.82     11.85 o 
  -3  21   4      820.63      826.69     20.02 o 
  -2  21   4      120.53      143.06      6.49 o 
  -1  21   4      704.38      749.28     16.10 o 
   0  21   4       66.03       47.49      5.99 o 
   1  21   4      132.98      144.79      5.49 o 
   2  21   4      310.29      310.80     11.11 o 
   3  21   4      110.84      103.12      5.88 o 
   4  21   4      184.89      197.03      8.91 o 
   5  21   4        8.39       -3.82      6.44 o 
  -6  22   4       23.17       27.51      5.50 o 
  -5  22   4      632.63      657.84     24.03 o 
  -4  22   4      278.63      281.69     12.54 o 
  -3  22   4       22.25       19.46      5.32 o 
  -2  22   4     1039.49     1103.62     24.93 o 
  -1  22   4       66.79       67.94      8.16 o 
   0  22   4      752.15      745.45     20.42 o 
   1  22   4      382.45      384.64     12.05 o 
   2  22   4        0.01       -0.76      3.85 o 
   3  22   4      412.64      384.72     14.39 o 
   4  22   4        1.89       -2.48      3.93 o 
  -5  23   4      121.78      112.10      7.83 o 
  -4  23   4      195.27      211.59     10.22 o 
  -3  23   4       52.44       42.28      4.84 o 
  -2  23   4      299.05      310.07     10.86 o 
  -1  23   4       74.17       74.71      5.19 o 
   0  23   4       38.24       40.28      4.46 o 
   1  23   4       66.37       55.68      6.46 o 
   2  23   4       98.25      101.76      6.20 o 
   3  23   4      139.88      115.73      7.08 o 
   4  23   4       48.58       40.48      6.53 o 
  -5  24   4        2.61       -6.48      6.48 o 
  -4  24   4        1.06       -2.09      4.25 o 
  -3  24   4       11.73       10.33      5.61 o 
  -2  24   4        0.03        3.12      6.57 o 
  -1  24   4      334.76      327.40     11.87 o 
   0  24   4        5.98        1.64      5.88 o 
   1  24   4       58.87       51.81      6.82 o 
   2  24   4        4.41        1.09      3.39 o 
   3  24   4       54.87       38.65      5.24 o 
  -4  25   4       51.24       57.86      7.38 o 
  -3  25   4       93.04       75.63      9.96 o 
  -2  25   4        2.29        2.91      5.19 o 
  -1  25   4      121.61      118.73      7.17 o 
   0  25   4      114.56      101.76     10.86 o 
   1  25   4        6.63        5.65      5.27 o 
   2  25   4        5.46        5.70      5.63 o 
  -3  26   4      141.24      138.80     10.26 o 
  -2  26   4      177.99      177.61     15.00 o 
  -1  26   4       18.19       16.32      4.10 o 
   0  26   4      267.60      264.11     11.71 o 
   1  26   4       61.31       65.49     16.74 o 
  -1  27   4      289.18      274.82     12.58 o 
   0  27   4       23.86       28.53      6.41 o 
 -10   1   5       16.33       14.18      5.76 o 
  -9   1   5      134.32      128.91      6.54 o 
  -8   1   5        0.09       -1.59      1.59 o 
  -7   1   5      870.16      842.19     12.77 o 
  -6   1   5      638.73      613.48      8.54 o 
  -5   1   5      987.80      989.60     11.04 o 
  -4   1   5      666.44      659.18      8.03 o 
  -3   1   5       99.41      112.63      1.95 o 
  -2   1   5      174.14      139.67      2.80 o 
  -1   1   5     8646.82     8745.11     86.16 o 
   0   1   5      950.23     1055.43     12.80 o 
   1   1   5     6068.54     5958.06     54.94 o 
   2   1   5     5151.21     5301.62     59.88 o 
   3   1   5      397.26      383.36      8.33 o 
   4   1   5     2496.68     2481.20     25.80 o 
   5   1   5      321.38      307.51      5.07 o 
   6   1   5      515.87      533.82     10.62 o 
   7   1   5      719.55      773.59     14.29 o 
   8   1   5       25.54       36.38      6.39 o 
 -10   2   5        3.53        6.38      4.16 o 
  -9   2   5       35.32       28.29      5.71 o 
  -8   2   5       35.80       39.73      3.03 o 
  -7   2   5      475.15      463.32      8.85 o 
  -6   2   5      468.87      433.31      7.89 o 
  -5   2   5      629.51      553.33     13.36 o 
  -4   2   5       38.91       39.12      1.63 o 
  -3   2   5      908.80      859.92     10.13 o 
  -2   2   5      184.75      193.51      2.60 o 
  -1   2   5      580.47      579.45      9.36 o 
   0   2   5     5111.99     4919.65     53.15 o 
   1   2   5      296.98      301.99      9.10 o 
   2   2   5     3542.33     3566.13     37.45 o 
   3   2   5     1311.72     1248.88     19.67 o 
   4   2   5        1.87        5.94      1.68 o 
   5   2   5     1325.64     1335.91     20.72 o 
   6   2   5      533.60      538.74      9.97 o 
   7   2   5      589.17      611.55     15.88 o 
   8   2   5      708.78      756.98     20.94 o 
 -10   3   5        7.71       -1.09      3.75 o 
  -9   3   5       15.81       13.49      4.68 o 
  -8   3   5      150.33      142.97      6.37 o 
  -7   3   5       63.71       75.52      3.19 o 
  -6   3   5     1156.84     1111.37     18.67 o 
  -5   3   5      327.07      305.94      5.18 o 
  -4   3   5        2.94        9.58      1.27 o 
  -3   3   5     1617.95     1642.27     17.84 o 
  -2   3   5      296.70      311.75      5.29 o 
  -1   3   5     3017.95     3075.02     38.60 o 
   0   3   5       23.40       39.78      4.52 o 
   1   3   5      328.06      308.26      8.74 o 
   2   3   5      955.92      967.64     14.19 o 
   3   3   5        3.61        8.26      1.10 o 
   4   3   5        0.30        2.27      0.87 o 
   5   3   5       40.23       50.89      1.90 o 
   6   3   5       39.08       29.45      2.98 o 
   7   3   5      141.37      143.59      9.82 o 
   8   3   5       18.28       20.81      4.39 o 
 -10   4   5        5.36        9.30      4.50 o 
  -9   4   5      392.29      450.24     14.94 o 
  -8   4   5      140.36      132.02      4.66 o 
  -7   4   5      502.79      537.20     11.50 o 
  -6   4   5     1020.97     1093.41     20.47 o 
  -5   4   5       80.42       85.59      2.55 o 
  -4   4   5     3848.69     3953.08     45.97 o 
  -3   4   5     1774.58     1774.02     18.50 o 
  -2   4   5      114.67      156.87      2.39 o 
  -1   4   5      124.14       79.91      6.89 o 
   0   4   5      386.80      406.71      5.03 o 
   1   4   5      167.70      155.13      2.19 o 
   2   4   5      665.06      639.68      7.53 o 
   3   4   5      200.02      237.62      3.99 o 
   4   4   5      135.90      165.50      3.28 o 
   5   4   5       69.46       79.40      2.62 o 
   6   4   5        0.09       -0.30      1.77 o 
   7   4   5        0.04        0.45      3.55 o 
   8   4   5       10.06        7.77      3.79 o 
 -10   5   5       42.36       36.35      6.33 o 
  -9   5   5        7.54        9.01      3.50 o 
  -8   5   5       62.86       60.59      3.44 o 
  -7   5   5      567.74      521.55     13.47 o 
  -6   5   5       12.00       12.85      3.34 o 
  -5   5   5      301.85      292.27      5.12 o 
  -4   5   5      815.75      879.44     11.87 o 
  -3   5   5       13.02        8.31      0.76 o 
  -2   5   5      461.92      444.05      5.37 o 
  -1   5   5      484.58      522.09      5.95 o 
   0   5   5      129.63      231.12      3.34 o 
   1   5   5       53.35       53.33      1.59 o 
   2   5   5     1203.75     1205.24     13.37 o 
   3   5   5        4.26        4.39      1.04 o 
   4   5   5        4.09        7.33      1.29 o 
   5   5   5      135.74       96.10      6.48 o 
   6   5   5       93.06       79.95      3.37 o 
   7   5   5       36.13       34.23      5.36 o 
   8   5   5       75.44       72.10      8.22 o 
  -9   6   5       43.96       43.74      4.65 o 
  -8   6   5        0.72        4.15      2.31 o 
  -7   6   5      415.14      405.93      9.63 o 
  -6   6   5      152.12      149.29      3.98 o 
  -5   6   5      270.77      267.14      4.91 o 
  -4   6   5     1086.84     1155.04     15.99 o 
  -3   6   5      411.43      436.70      5.83 o 
  -2   6   5       28.31       25.54      1.80 o 
  -1   6   5     1265.05     1433.16     15.50 o 
   0   6   5      164.32      175.63      2.84 o 
   1   6   5      585.51      574.25     10.18 o 
   2   6   5        0.59        4.41      0.60 o 
   3   6   5     1677.73     1652.95     18.81 o 
   4   6   5       41.74       41.65      1.73 o 
   5   6   5      368.05      383.27      6.82 o 
   6   6   5       35.69       29.22      5.51 o 
   7   6   5      138.11      123.61      5.85 o 
  -9   7   5       12.64       16.80      3.64 o 
  -8   7   5       10.21        8.41      2.35 o 
  -7   7   5       67.31       68.75      3.87 o 
  -6   7   5      420.56      373.33      7.88 o 
  -5   7   5      155.33      157.43      3.80 o 
  -4   7   5       18.99       11.07      1.26 o 
  -3   7   5       41.51       30.27      1.59 o 
  -2   7   5     1283.30     1274.94     14.38 o 
  -1   7   5       17.17       11.03      1.04 o 
   0   7   5     1737.55     1854.52     18.87 o 
   1   7   5      203.40      172.86      2.76 o 
   2   7   5      228.98      210.24      3.75 o 
   3   7   5       44.89       44.52      1.84 o 
   4   7   5      591.60      574.97      8.45 o 
   5   7   5        0.37        3.92      1.49 o 
   6   7   5      179.07      177.19      5.75 o 
   7   7   5       49.59       50.19      4.26 o 
  -9   8   5      119.63      139.71      9.71 o 
  -8   8   5       64.62       53.23      5.29 o 
  -7   8   5      292.75      269.17     10.48 o 
  -6   8   5       27.74       30.50      2.23 o 
  -5   8   5      149.53      121.44      3.21 o 
  -4   8   5       14.90       20.27      1.69 o 
  -3   8   5        2.42        2.17      0.84 o 
  -2   8   5      179.45      150.04      2.61 o 
  -1   8   5      192.27      274.19      8.90 o 
   0   8   5     1130.84     1050.63     11.85 o 
   1   8   5      144.82      136.84      5.96 o 
   2   8   5     2376.90     2349.96     23.94 o 
   3   8   5     1127.57     1041.78     13.10 o 
   4   8   5       32.77       35.45      3.03 o 
   5   8   5        0.97       -0.25      1.18 o 
   6   8   5       18.74       18.60      2.86 o 
   7   8   5      144.93      167.03      7.11 o 
  -9   9   5       11.23        0.50      3.62 o 
  -8   9   5        0.66        1.94      3.24 o 
  -7   9   5      947.84      933.41     18.42 o 
  -6   9   5       61.64       39.31      2.48 o 
  -5   9   5        1.27       -0.11      1.18 o 
  -4   9   5      378.95      405.50      6.36 o 
  -3   9   5      134.87      138.52      2.72 o 
  -2   9   5      163.20      178.16      5.94 o 
  -1   9   5      126.13      131.90      3.86 o 
   0   9   5      433.81      470.36      6.34 o 
   1   9   5      517.53      451.85      5.93 o 
   2   9   5      159.26      172.61      2.98 o 
   3   9   5       52.63       63.93      4.11 o 
   4   9   5        0.03        1.36      1.39 o 
   5   9   5       88.29       81.49      2.62 o 
   6   9   5        0.35        3.71      2.53 o 
   7   9   5       18.25       12.09      3.75 o 
  -9  10   5       56.17       51.81      5.74 o 
  -8  10   5       42.05       43.34      3.97 o 
  -7  10   5        8.23       16.35      3.75 o 
  -6  10   5       13.60       11.87      2.14 o 
  -5  10   5       18.62       19.79      1.99 o 
  -4  10   5      176.14      174.51      3.51 o 
  -3  10   5      409.01      387.99      6.99 o 
  -2  10   5      353.85      369.86      6.17 o 
  -1  10   5       60.61       51.10      3.15 o 
   0  10   5       25.33       20.84      1.75 o 
   1  10   5       66.77       70.80      1.95 o 
   2  10   5       66.47       63.38      1.87 o 
   3  10   5        1.76        1.05      0.88 o 
   4  10   5        1.97        2.69      0.95 o 
   5  10   5      647.75      633.57     16.04 o 
   6  10   5       41.32       30.84      3.66 o 
   7  10   5        2.15       -2.49      3.70 o 
  -9  11   5       85.68       68.04      6.63 o 
  -8  11   5       46.79       39.72      5.65 o 
  -7  11   5        5.09        2.53      2.57 o 
  -6  11   5      225.34      224.96      5.64 o 
  -5  11   5        5.40        4.66      1.54 o 
  -4  11   5      509.52      468.58      8.17 o 
  -3  11   5     1428.88     1397.41     17.43 o 
  -2  11   5       26.98       19.04      2.31 o 
  -1  11   5     4847.95     4981.45     52.11 o 
   0  11   5      461.46      413.83      5.75 o 
   1  11   5      809.92      810.78     10.21 o 
   2  11   5     1599.08     1526.48     17.36 o 
   3  11   5      844.47      829.53     12.51 o 
   4  11   5     1157.96     1186.00     19.07 o 
   5  11   5       89.62      100.40      7.35 o 
   6  11   5      431.79      438.00     12.30 o 
   7  11   5      444.34      455.50     18.97 o 
  -9  12   5      125.48      108.95      8.56 o 
  -8  12   5        0.01       -3.57      3.57 o 
  -7  12   5      570.67      548.88     14.22 o 
  -6  12   5       11.43        4.78      1.88 o 
  -5  12   5      491.36      469.68      8.24 o 
  -4  12   5       38.53       46.32      3.55 o 
  -3  12   5     1179.29     1165.21     14.80 o 
  -2  12   5     2063.86     2068.05     24.57 o 
  -1  12   5       48.00       35.34      2.67 o 
   0  12   5      425.80      363.83      8.09 o 
   1  12   5      179.81      157.85      5.85 o 
   2  12   5     1105.03     1072.07     13.43 o 
   3  12   5      636.02      628.29     11.36 o 
   4  12   5      100.90       91.31      2.93 o 
   5  12   5      192.81      189.10      7.03 o 
   6  12   5      307.52      334.79     11.13 o 
   7  12   5       98.74       93.74      7.10 o 
  -9  13   5        6.89       11.84      5.91 o 
  -8  13   5      151.70      193.28     11.48 o 
  -7  13   5      347.49      370.73     14.08 o 
  -6  13   5      497.46      489.31     10.65 o 
  -5  13   5      996.94     1066.92     16.37 o 
  -4  13   5      323.35      320.75      9.05 o 
  -3  13   5     1727.14     1717.12     21.16 o 
  -2  13   5      742.12      707.95     10.04 o 
  -1  13   5     2091.91     2176.12     24.56 o 
   0  13   5     1218.23     1184.26     15.24 o 
   1  13   5      110.99      105.42      3.11 o 
   2  13   5      705.69      693.87     10.04 o 
   3  13   5        0.03       -0.77      0.77 o 
   4  13   5      169.86      150.38      4.55 o 
   5  13   5      275.78      283.65     11.77 o 
   6  13   5      227.53      208.64      8.78 o 
   7  13   5      131.18      112.46     12.95 o 
  -8  14   5      222.99      229.90     12.04 o 
  -7  14   5     1315.37     1390.26     36.69 o 
  -6  14   5      577.98      587.43     13.37 o 
  -5  14   5      107.58      102.89      5.91 o 
  -4  14   5      543.01      537.64      8.96 o 
  -3  14   5     1284.74     1276.10     22.89 o 
  -2  14   5     1557.83     1526.88     18.35 o 
  -1  14   5     3279.33     3260.76     35.79 o 
   0  14   5      225.24      226.83      8.99 o 
   1  14   5     1771.68     1739.28     21.67 o 
   2  14   5      160.93      153.39      3.53 o 
   3  14   5      218.33      211.74      5.37 o 
   4  14   5      326.84      332.72      8.91 o 
   5  14   5      133.57      124.14      6.95 o 
   6  14   5      145.63      143.09      8.49 o 
  -8  15   5      123.51      126.19     12.03 o 
  -7  15   5      462.58      448.39     15.80 o 
  -6  15   5       98.91       95.88      8.08 o 
  -5  15   5      372.02      369.24      7.02 o 
  -4  15   5      158.49      158.92      8.07 o 
  -3  15   5      742.10      722.98     12.42 o 
  -2  15   5      393.46      385.93      6.67 o 
  -1  15   5       93.79       83.16      4.83 o 
   0  15   5      325.54      295.00      5.31 o 
   1  15   5        0.03        0.79      1.34 o 
   2  15   5      604.90      567.00     14.24 o 
   3  15   5      135.55      129.56      4.28 o 
   4  15   5       32.77       25.84      3.27 o 
   5  15   5       16.80       11.94      4.06 o 
   6  15   5      164.04      164.60      9.51 o 
  -8  16   5        2.38        3.61      3.70 o 
  -7  16   5       64.37       56.45      6.60 o 
  -6  16   5       12.30       14.24      3.50 o 
  -5  16   5      832.94      839.58     17.43 o 
  -4  16   5      447.40      470.35      9.49 o 
  -3  16   5      201.94      186.23      5.18 o 
  -2  16   5     2382.05     2444.67     31.42 o 
  -1  16   5     2190.39     2187.99     28.01 o 
   0  16   5     1431.56     1409.24     19.11 o 
   1  16   5      288.77      303.62      9.53 o 
   2  16   5       34.51       32.90      2.83 o 
   3  16   5      860.64      893.62     18.41 o 
   4  16   5       58.46       51.09      4.88 o 
   5  16   5      664.03      674.73     20.84 o 
   6  16   5      390.68      398.35     15.55 o 
  -8  17   5        0.18        9.73      5.40 o 
  -7  17   5        2.60        6.96     12.46 o 
  -6  17   5      170.15      152.23     14.48 o 
  -5  17   5      289.99      285.99      7.66 o 
  -4  17   5      993.82     1023.35     24.68 o 
  -3  17   5       61.53       71.52      5.14 o 
  -2  17   5      785.34      794.48     13.64 o 
  -1  17   5       53.88       71.25      3.94 o 
   0  17   5       81.41       67.93      2.96 o 
   1  17   5     1080.30     1122.27     17.91 o 
   2  17   5      833.96      881.40     14.34 o 
   3  17   5      795.18      815.54     26.48 o 
   4  17   5      148.18      132.66      6.24 o 
   5  17   5        0.01        7.11      4.28 o 
   6  17   5      157.36      132.75      9.50 o 
  -7  18   5        2.04       -3.01      3.87 o 
  -6  18   5        0.45        2.03      4.29 o 
  -5  18   5        0.03       -1.12      2.09 o 
  -4  18   5       12.92       19.23      3.11 o 
  -3  18   5      402.72      370.05      8.59 o 
  -2  18   5      158.01      186.60     10.49 o 
  -1  18   5      659.41      658.80     14.11 o 
   0  18   5        2.30        9.77      2.15 o 
   1  18   5       24.61       27.53      2.28 o 
   2  18   5       29.59       22.56      3.29 o 
   3  18   5      144.43      132.32      6.21 o 
   4  18   5      172.83      177.47      7.15 o 
   5  18   5      127.43      113.61      8.14 o 
  -7  19   5       16.99       15.62      5.76 o 
  -6  19   5      177.13      162.03     13.85 o 
  -5  19   5       58.25       50.05      5.74 o 
  -4  19   5      113.60      103.08      5.71 o 
  -3  19   5       48.50       41.33      3.03 o 
  -2  19   5      314.72      290.58      7.20 o 
  -1  19   5       85.02       79.93      6.26 o 
   0  19   5      391.99      367.18     11.08 o 
   1  19   5      202.81      199.76     10.08 o 
   2  19   5      172.84      179.56      6.80 o 
   3  19   5      116.67      117.51      8.28 o 
   4  19   5      206.65      213.84      9.97 o 
   5  19   5      161.14      132.17      9.25 o 
  -7  20   5       67.36       60.60     12.07 o 
  -6  20   5      259.31      276.25     19.58 o 
  -5  20   5       99.16      103.33      6.58 o 
  -4  20   5        0.55        0.22      2.72 o 
  -3  20   5      684.36      710.02     15.48 o 
  -2  20   5       40.87       31.63      4.18 o 
  -1  20   5       60.97       64.49      8.23 o 
   0  20   5      249.92      253.22      9.65 o 
   1  20   5       11.59       11.99      2.30 o 
   2  20   5        0.07       -3.33      3.33 o 
   3  20   5        0.09       -1.62      3.25 o 
   4  20   5       10.22       11.22      4.60 o 
   5  20   5      351.33      323.44     14.54 o 
  -6  21   5        2.45       -0.41      3.61 o 
  -5  21   5        4.00       -5.70      5.70 o 
  -4  21   5      216.01      226.37      7.03 o 
  -3  21   5      120.31      116.94      5.84 o 
  -2  21   5       78.83       46.87      4.99 o 
  -1  21   5       22.93       24.45      3.64 o 
   0  21   5      193.84      168.62     12.55 o 
   1  21   5       66.00       72.08      4.99 o 
   2  21   5      117.58      116.47      7.02 o 
   3  21   5       16.30       18.49      5.23 o 
   4  21   5      316.64      321.95     14.19 o 
  -6  22   5      183.53      176.01     10.42 o 
  -5  22   5       35.00       28.64      6.02 o 
  -4  22   5      558.84      555.20     18.53 o 
  -3  22   5       19.25       21.23      3.19 o 
  -2  22   5      140.59      132.13      8.48 o 
  -1  22   5       31.52       24.44      2.98 o 
   0  22   5       61.46       50.82      4.12 o 
   1  22   5       73.79       64.97      5.37 o 
   2  22   5      129.40      102.13      8.58 o 
   3  22   5        9.84        7.69      3.77 o 
   4  22   5        1.14       -4.67      5.49 o 
  -5  23   5      400.27      414.53     15.84 o 
  -4  23   5        2.57       10.82      5.37 o 
  -3  23   5      779.74      780.17     20.76 o 
  -2  23   5      326.28      322.73     10.02 o 
  -1  23   5      511.79      490.23     23.21 o 
   0  23   5      925.30      966.79     24.00 o 
   1  23   5       41.57       32.68      5.02 o 
   2  23   5      194.87      170.86      9.47 o 
   3  23   5       46.73       43.57      5.09 o 
  -5  24   5        2.20       -5.51      5.51 o 
  -4  24   5       70.01       68.88      9.11 o 
  -3  24   5       41.04       52.43      5.86 o 
  -2  24   5      237.38      252.27      9.39 o 
  -1  24   5      752.95      844.02     22.42 o 
   0  24   5        0.01       14.07      5.16 o 
   1  24   5      150.97      149.73     16.92 o 
   2  24   5        1.62        7.93      3.95 o 
   3  24   5       74.79       61.97     16.03 o 
  -4  25   5        1.17        3.89      5.30 o 
  -3  25   5      241.18      232.69     10.78 o 
  -2  25   5        2.29        4.07      3.93 o 
  -1  25   5      282.67      254.09     14.96 o 
   0  25   5      197.49      228.12     10.82 o 
   1  25   5        0.36        2.87      4.26 o 
   2  25   5       39.76       37.40      8.40 o 
  -3  26   5      286.85      290.43     20.18 o 
  -2  26   5      271.39      275.68     12.33 o 
  -1  26   5        4.56       -4.84      5.34 o 
   0  26   5      179.68      224.12     11.07 o 
   1  26   5       42.72       26.71      6.28 o 
 -10   0   6       21.79       11.60      6.05 o 
  -9   0   6      451.07      503.35     23.91 o 
  -8   0   6       71.84       42.53      5.27 o 
  -7   0   6     2903.77     2760.20     64.28 o 
  -6   0   6     2388.82     2393.01     38.58 o 
  -5   0   6     1994.53     1966.27     29.74 o 
  -4   0   6     8277.42     8566.97    126.63 o 
  -3   0   6      783.62      951.28     15.35 o 
  -2   0   6     8377.30     8927.23    131.45 o 
  -1   0   6     2750.47     2707.29     70.51 o 
   0   0   6     5249.58     5594.91     77.21 o 
   1   0   6     8230.41     8247.66    112.38 o 
   2   0   6       17.13        9.94      1.71 o 
   3   0   6     4485.38     4310.36     69.25 o 
   4   0   6     1363.73     1368.80     20.68 o 
   5   0   6        5.86        3.00      1.96 o 
   6   0   6     1012.53     1058.47     29.43 o 
   7   0   6      222.93      257.99     12.29 o 
 -10   1   6        4.34       -2.44      3.70 o 
  -9   1   6        2.26        3.55      2.99 o 
  -8   1   6      245.79      252.95      9.02 o 
  -7   1   6      535.61      509.78      9.25 o 
  -6   1   6     1198.30     1173.43     18.01 o 
  -5   1   6     1144.14     1105.23     12.58 o 
  -4   1   6        1.77        6.14      0.89 o 
  -3   1   6      663.46      595.44      6.93 o 
  -2   1   6      155.97      136.22      2.42 o 
  -1   1   6     1834.85     1924.77     30.12 o 
   0   1   6       94.82       50.78      1.26 o 
   1   1   6      489.17      499.42      5.86 o 
   2   1   6     2753.13     2662.99     28.73 o 
   3   1   6       65.34       72.13      3.24 o 
   4   1   6      329.30      293.08      4.89 o 
   5   1   6        6.12       15.52      2.78 o 
   6   1   6        7.74       10.53      2.44 o 
   7   1   6      135.01      126.07      5.80 o 
 -10   2   6      174.36      192.39     13.06 o 
  -9   2   6       20.94       15.62      3.43 o 
  -8   2   6       20.42       22.61      2.40 o 
  -7   2   6        3.27        2.04      1.62 o 
  -6   2   6       49.47       53.50      2.07 o 
  -5   2   6      808.87      875.89     10.13 o 
  -4   2   6      189.79      189.05      3.17 o 
  -3   2   6      371.75      358.13      4.88 o 
  -2   2   6     3753.81     4056.54     39.99 o 
  -1   2   6        4.05        9.21      1.13 o 
   0   2   6      418.74      512.95      9.10 o 
   1   2   6        1.21        0.50      1.13 o 
   2   2   6       28.09       37.18      1.41 o 
   3   2   6      288.50      264.14      5.29 o 
   4   2   6       11.22       14.00      2.14 o 
   5   2   6        0.08       -0.89      1.09 o 
   6   2   6       46.96       38.41      4.11 o 
   7   2   6       65.88       65.65      6.74 o 
 -10   3   6        0.31        3.28      6.22 o 
  -9   3   6      100.95      104.27      6.32 o 
  -8   3   6       41.16       40.06      4.42 o 
  -7   3   6       11.66        9.89      1.55 o 
  -6   3   6      209.60      227.32      6.32 o 
  -5   3   6       54.50       51.85      2.53 o 
  -4   3   6     2009.71     2155.32     23.76 o 
  -3   3   6     1751.50     1833.58     20.18 o 
  -2   3   6        7.16        9.11      0.62 o 
  -1   3   6       85.73      111.44      1.76 o 
   0   3   6     2519.12     2570.27     24.97 o 
   1   3   6        8.78       16.65      0.98 o 
   2   3   6      980.75      983.59     11.26 o 
   3   3   6       52.74      105.93      3.80 o 
   4   3   6        0.00        2.09      1.29 o 
   5   3   6       40.23       36.99      3.07 o 
   6   3   6       58.45       68.88      3.51 o 
   7   3   6       13.13       10.52      4.17 o 
 -10   4   6       26.76       20.63      4.31 o 
  -9   4   6       38.03       34.37      4.29 o 
  -8   4   6        0.26       -1.36      2.73 o 
  -7   4   6      156.68      136.92      3.93 o 
  -6   4   6       15.41       13.66      1.64 o 
  -5   4   6       77.33       97.41      4.52 o 
  -4   4   6      235.25      218.01      3.53 o 
  -3   4   6       13.74       17.70      2.13 o 
  -2   4   6       12.96       10.85      0.68 o 
  -1   4   6     1657.42     1715.05     17.33 o 
   0   4   6     1214.32     1303.60     21.18 o 
   1   4   6      138.76      141.68      2.55 o 
   2   4   6      124.51      145.28      4.01 o 
   3   4   6       94.99       86.85      3.53 o 
   4   4   6      149.69      133.23      5.71 o 
   5   4   6       39.21       31.92      2.83 o 
   6   4   6       11.03        7.62      2.16 o 
   7   4   6      232.85      230.74      9.01 o 
  -9   5   6      198.29      172.85     10.11 o 
  -8   5   6      281.34      253.18     14.54 o 
  -7   5   6      559.94      553.69     11.40 o 
  -6   5   6      435.88      434.82     10.77 o 
  -5   5   6        2.40        3.30      1.06 o 
  -4   5   6      739.47      806.55      9.90 o 
  -3   5   6      285.04      316.71      4.07 o 
  -2   5   6       20.14       27.20      1.05 o 
  -1   5   6     4550.04     4778.36     45.56 o 
   0   5   6        5.88        6.79      0.87 o 
   1   5   6     2444.60     2504.67     23.78 o 
   2   5   6       21.12       25.68      1.66 o 
   3   5   6      142.90      130.69      3.70 o 
   4   5   6       29.86       31.02      3.39 o 
   5   5   6       44.86       37.64      2.28 o 
   6   5   6       53.92       49.29      3.50 o 
   7   5   6        1.60        5.94      4.20 o 
  -9   6   6       19.12       17.18      4.19 o 
  -8   6   6      245.46      231.38      7.38 o 
  -7   6   6      124.99      131.74      8.07 o 
  -6   6   6       21.69       17.71      1.82 o 
  -5   6   6      152.24      160.27      4.99 o 
  -4   6   6      532.29      533.78      7.31 o 
  -3   6   6        1.46       13.44      1.49 o 
  -2   6   6        5.56        3.37      0.81 o 
  -1   6   6        1.63        5.25      0.81 o 
   0   6   6      179.56      224.51      5.76 o 
   1   6   6      447.49      412.46      5.35 o 
   2   6   6      120.90      107.97      2.43 o 
   3   6   6      162.42      170.37      3.87 o 
   4   6   6       34.63       29.37      2.04 o 
   5   6   6       17.33       18.76      1.97 o 
   6   6   6       16.00       15.38      2.32 o 
   7   6   6       73.95       78.44      7.02 o 
  -9   7   6       18.99       26.13      4.52 o 
  -8   7   6      139.46      118.47      5.17 o 
  -7   7   6       30.41       38.68      3.24 o 
  -6   7   6       66.06       66.98      2.94 o 
  -5   7   6       80.35       96.49      2.88 o 
  -4   7   6     2228.67     2291.66     27.09 o 
  -3   7   6     1076.07     1119.69     12.84 o 
  -2   7   6      174.68      155.94      2.95 o 
  -1   7   6      993.69     1128.96     12.19 o 
   0   7   6      133.95      154.50      3.39 o 
   1   7   6      391.65      350.83      4.81 o 
   2   7   6       65.19       76.67      3.55 o 
   3   7   6      108.20       96.26      3.14 o 
   4   7   6        0.64        2.24      1.43 o 
   5   7   6       70.63       61.81      2.98 o 
   6   7   6        3.58        3.52      2.09 o 
   7   7   6        7.95        2.66      3.93 o 
  -9   8   6      187.02      194.63      9.01 o 
  -8   8   6      119.76      117.64      5.82 o 
  -7   8   6      213.51      218.13      7.18 o 
  -6   8   6       14.05       15.25      1.73 o 
  -5   8   6       12.22       11.11      1.40 o 
  -4   8   6      306.75      299.16      4.77 o 
  -3   8   6      429.00      402.83      5.99 o 
  -2   8   6      648.58      707.55      9.02 o 
  -1   8   6      212.51      156.46      2.88 o 
   0   8   6      220.39      252.56      3.71 o 
   1   8   6      552.18      534.99     11.77 o 
   2   8   6       19.92       19.82      1.05 o 
   3   8   6      130.82      138.55      3.71 o 
   4   8   6      976.53     1070.38     15.98 o 
   5   8   6       26.32       21.07      2.93 o 
   6   8   6      527.02      569.89     12.17 o 
   7   8   6       44.97       47.67      4.69 o 
  -9   9   6        1.24        1.86      8.37 o 
  -8   9   6      219.86      219.41      9.54 o 
  -7   9   6      533.32      518.33     10.49 o 
  -6   9   6      377.91      355.60      7.98 o 
  -5   9   6      726.50      706.43     11.95 o 
  -4   9   6      367.10      350.14      5.64 o 
  -3   9   6     2729.66     2872.02     33.79 o 
  -2   9   6      870.74      826.36     11.05 o 
  -1   9   6      951.32     1009.92     13.16 o 
   0   9   6     1680.23     1633.61     18.39 o 
   1   9   6       94.12       84.90      2.17 o 
   2   9   6     4284.63     4382.49     44.92 o 
   3   9   6      329.19      322.08      6.26 o 
   4   9   6      220.25      221.90      4.95 o 
   5   9   6     1401.46     1456.58     23.89 o 
   6   9   6       12.29       13.78      3.14 o 
   7   9   6      838.79      876.73     30.02 o 
  -9  10   6      269.50      299.85     14.25 o 
  -8  10   6      333.03      332.28     12.50 o 
  -7  10   6      993.43      986.90     17.85 o 
  -6  10   6     1417.44     1461.15     23.57 o 
  -5  10   6      204.42      208.60      5.22 o 
  -4  10   6     3155.29     3139.35     36.33 o 
  -3  10   6     1260.28     1265.20     20.41 o 
  -2  10   6     1156.71     1144.42     15.33 o 
  -1  10   6      823.58      759.84      9.36 o 
   0  10   6        5.14        5.60      1.05 o 
   1  10   6     3765.48     3659.63     46.16 o 
   2  10   6     1949.27     1893.74     29.45 o 
   3  10   6      727.31      706.47      9.85 o 
   4  10   6     1357.48     1376.96     20.29 o 
   5  10   6      175.00      170.90      6.00 o 
   6  10   6      825.16      853.86     32.85 o 
   7  10   6        6.41       16.04      4.34 o 
  -9  11   6       22.63       19.71      7.29 o 
  -8  11   6       88.01       66.77      5.51 o 
  -7  11   6      539.61      519.11     12.27 o 
  -6  11   6      156.38      136.48      4.14 o 
  -5  11   6       49.13       40.20      3.08 o 
  -4  11   6       19.35       13.47      1.72 o 
  -3  11   6      256.63      241.30      4.73 o 
  -2  11   6      325.18      325.89      6.79 o 
  -1  11   6      158.08      158.81      6.97 o 
   0  11   6      881.41      856.84     13.83 o 
   1  11   6       57.31       58.15      3.47 o 
   2  11   6     3030.31     2974.05     34.70 o 
   3  11   6       43.75       50.60      3.50 o 
   4  11   6       23.17       18.65      1.81 o 
   5  11   6        7.39        8.31      2.40 o 
   6  11   6       34.46       30.98      3.91 o 
  -9  12   6       66.42       56.31      9.02 o 
  -8  12   6      319.96      324.22     14.17 o 
  -7  12   6        0.05        0.25      2.98 o 
  -6  12   6      208.91      191.03      9.20 o 
  -5  12   6      334.63      344.62      6.24 o 
  -4  12   6       57.69       53.52      4.99 o 
  -3  12   6      885.56      918.46     13.16 o 
  -2  12   6       59.30       44.11      2.45 o 
  -1  12   6      390.17      382.93      5.85 o 
   0  12   6       51.45       41.86      1.83 o 
   1  12   6       40.76       39.70      1.67 o 
   2  12   6        2.26        1.65      1.21 o 
   3  12   6       45.42       49.36      1.92 o 
   4  12   6      264.04      276.81      6.71 o 
   5  12   6        4.89        2.48      2.84 o 
   6  12   6       36.71       29.84      4.13 o 
  -8  13   6       35.89       40.26      6.19 o 
  -7  13   6        5.28        4.46      2.92 o 
  -6  13   6       42.93       44.36      5.35 o 
  -5  13   6        3.03        0.80      1.44 o 
  -4  13   6      177.96      185.60      4.68 o 
  -3  13   6      254.12      262.29      5.81 o 
  -2  13   6      694.87      686.71      9.90 o 
  -1  13   6      282.17      302.01      5.10 o 
   0  13   6      739.84      715.94     10.27 o 
   1  13   6       12.70        8.23      1.50 o 
   2  13   6       56.40       49.64      4.58 o 
   3  13   6      163.32      147.72      5.43 o 
   4  13   6       82.27       76.63      5.93 o 
   5  13   6       43.95       47.26      5.55 o 
   6  13   6        1.02       -1.03      3.66 o 
  -8  14   6        2.06        4.14      5.26 o 
  -7  14   6       21.64       28.20      3.47 o 
  -6  14   6       19.97       17.04      5.81 o 
  -5  14   6       10.91        7.15      1.48 o 
  -4  14   6      388.84      386.53      9.66 o 
  -3  14   6       87.32       94.17      4.74 o 
  -2  14   6      122.22      105.15      8.50 o 
  -1  14   6      177.12      161.38      3.93 o 
   0  14   6      167.64      144.47      6.60 o 
   1  14   6        1.12        3.39      1.41 o 
   2  14   6      400.64      393.40      6.99 o 
   3  14   6      538.54      522.42     13.52 o 
   4  14   6        0.84        2.72      2.67 o 
   5  14   6        5.78        4.18      2.99 o 
   6  14   6       16.02       12.23      3.83 o 
  -8  15   6       78.67       78.41      7.19 o 
  -7  15   6      814.27      852.03     28.39 o 
  -6  15   6      456.40      466.08     19.58 o 
  -5  15   6      153.85      154.76      4.68 o 
  -4  15   6        1.20        2.34      1.70 o 
  -3  15   6      169.07      189.57      5.76 o 
  -2  15   6      583.75      589.87     10.15 o 
  -1  15   6      529.93      508.78      8.37 o 
   0  15   6       59.09       55.36      2.41 o 
   1  15   6       10.16        8.08      1.71 o 
   2  15   6       67.56       57.70      2.38 o 
   3  15   6      264.27      264.13      7.24 o 
   4  15   6       45.98       41.66      4.26 o 
   5  15   6      344.95      342.14     12.00 o 
   6  15   6        0.48        4.69      4.21 o 
  -8  16   6      127.14      106.17     10.84 o 
  -7  16   6      320.60      334.94     14.61 o 
  -6  16   6       15.50       15.85      3.03 o 
  -5  16   6      262.40      259.46      6.54 o 
  -4  16   6        4.06        1.55      1.85 o 
  -3  16   6       55.76       45.49      4.47 o 
  -2  16   6      429.56      465.21      8.65 o 
  -1  16   6      118.39      116.78      3.77 o 
   0  16   6      249.70      250.94      6.83 o 
   1  16   6      308.63      306.87      6.79 o 
   2  16   6        0.89        1.17      2.96 o 
   3  16   6      162.71      157.85      9.30 o 
   4  16   6      152.39      165.24      7.12 o 
   5  16   6      195.39      189.94     11.50 o 
  -7  17   6       74.99       74.63      7.60 o 
  -6  17   6        0.36        4.99      5.71 o 
  -5  17   6       11.69       16.04      3.70 o 
  -4  17   6       30.59       31.02      2.93 o 
  -3  17   6      253.40      246.69      6.63 o 
  -2  17   6     1012.54     1008.44     16.49 o 
  -1  17   6      301.42      313.79      8.57 o 
   0  17   6     1287.06     1246.28     20.23 o 
   1  17   6       97.11       83.90      3.42 o 
   2  17   6      531.21      499.46     12.72 o 
   3  17   6      193.02      188.71      7.82 o 
   4  17   6      301.97      285.38     10.55 o 
   5  17   6      366.52      378.87     13.12 o 
  -7  18   6      128.70      126.69     13.37 o 
  -6  18   6      151.34      159.48     15.96 o 
  -5  18   6       12.19       17.70      4.24 o 
  -4  18   6      344.56      355.68     12.80 o 
  -3  18   6       88.84       89.76      4.17 o 
  -2  18   6      660.15      689.90     13.71 o 
  -1  18   6     1323.16     1323.16     24.90 o 
   0  18   6      152.27      139.36      7.19 o 
   1  18   6      652.94      640.86     13.98 o 
   2  18   6      261.23      247.54      9.11 o 
   3  18   6      267.68      274.03      9.94 o 
   4  18   6      705.61      739.90     20.09 o 
   5  18   6       45.96       43.35      5.48 o 
  -7  19   6      144.69      142.01      9.99 o 
  -6  19   6        7.55        7.80      4.62 o 
  -5  19   6     1068.76     1106.32     29.90 o 
  -4  19   6      580.67      554.41     12.50 o 
  -3  19   6     1252.09     1356.29     23.14 o 
  -2  19   6      811.34      815.20     15.78 o 
  -1  19   6      759.15      778.79     18.67 o 
   0  19   6     1267.95     1285.99     23.20 o 
   1  19   6      583.38      579.03     12.43 o 
   2  19   6      153.58      166.55      6.88 o 
   3  19   6      882.61      898.47     22.74 o 
   4  19   6      240.60      249.26     10.99 o 
  -6  20   6      343.38      321.85     15.12 o 
  -5  20   6        0.24        1.79      6.46 o 
  -4  20   6      240.86      247.03      8.08 o 
  -3  20   6      347.66      353.28     10.07 o 
  -2  20   6      570.20      583.44     14.26 o 
  -1  20   6      672.22      694.45     17.23 o 
   0  20   6       55.29       48.91      4.59 o 
   1  20   6      338.16      343.18     10.25 o 
   2  20   6        0.45       -0.22      3.17 o 
   3  20   6      132.46      121.24      9.02 o 
   4  20   6       16.22       12.96      4.42 o 
  -6  21   6       15.26       16.16      5.28 o 
  -5  21   6        0.01       -3.22      3.22 o 
  -4  21   6       42.60       30.23      3.49 o 
  -3  21   6        0.75        2.09      2.83 o 
  -2  21   6       27.03       20.72      3.11 o 
  -1  21   6       20.40       15.45      2.82 o 
   0  21   6        2.21       31.25      3.60 o 
   1  21   6        3.65        3.97      3.03 o 
   2  21   6        5.20        8.77      4.92 o 
   3  21   6        7.07        4.93      9.56 o 
   4  21   6       45.18       50.34      9.29 o 
  -5  22   6        0.81       -4.17      4.17 o 
  -4  22   6        5.10       -1.94      8.02 o 
  -3  22   6       29.22       24.16      4.10 o 
  -2  22   6       33.86       29.73      3.70 o 
  -1  22   6       43.93       37.33      3.79 o 
   0  22   6       24.91       28.49      3.86 o 
   1  22   6      100.86      104.72      6.28 o 
   2  22   6       27.10       23.18     12.68 o 
   3  22   6       34.24       20.78      5.51 o 
  -5  23   6        6.64       -4.95      4.95 o 
  -4  23   6        5.65        2.14      7.72 o 
  -3  23   6        0.66        2.28      4.15 o 
  -2  23   6      163.95      161.39      8.46 o 
  -1  23   6      281.93      252.29     14.65 o 
   0  23   6       20.38       22.88      5.34 o 
   1  23   6       43.59       34.59      4.88 o 
   2  23   6       69.98       62.10      5.77 o 
  -4  24   6       39.35       36.79      7.08 o 
  -3  24   6      124.75      105.35      8.21 o 
  -2  24   6       39.73       33.93      4.47 o 
  -1  24   6       41.82       23.79      4.87 o 
   0  24   6        0.40        6.28      4.26 o 
   1  24   6       63.62       53.08      6.42 o 
   2  24   6       18.49        5.56      5.99 o 
  -3  25   6        2.51       -4.09      4.32 o 
  -2  25   6       10.85        8.99      3.81 o 
  -1  25   6       10.04        4.34      4.79 o 
   0  25   6        0.02       -2.66      4.87 o 
   1  25   6        5.05        8.12      8.73 o 
 -10   1   7      105.27      109.64     12.44 o 
  -9   1   7       41.60       65.42      5.21 o 
  -8   1   7        8.43        7.19      2.96 o 
  -7   1   7      210.48      211.52      5.44 o 
  -6   1   7      259.55      268.58      5.91 o 
  -5   1   7       31.78       25.49      1.60 o 
  -4   1   7     1760.40     1698.45     19.82 o 
  -3   1   7      315.61      301.52      4.57 o 
  -2   1   7      367.57      316.42      9.51 o 
  -1   1   7     1165.28     1118.32     13.00 o 
   0   1   7      166.00      183.07      2.75 o 
   1   1   7     2428.53     2399.00     28.48 o 
   2   1   7      691.78      720.81      9.98 o 
   3   1   7      237.11      233.03      5.01 o 
   4   1   7      593.13      597.53     10.94 o 
   5   1   7        3.26        1.30      2.07 o 
   6   1   7      206.42      177.69      6.43 o 
   7   1   7      127.31      142.06     10.67 o 
 -10   2   7       61.89       64.66      9.82 o 
  -9   2   7       35.05       33.13      4.53 o 
  -8   2   7      577.47      539.55     14.59 o 
  -7   2   7      499.29      481.09      9.17 o 
  -6   2   7      593.86      595.98      9.82 o 
  -5   2   7      884.28      875.49     10.85 o 
  -4   2   7      304.09      274.75      4.07 o 
  -3   2   7     1196.77     1152.39     12.27 o 
  -2   2   7     3206.57     3362.01     35.49 o 
  -1   2   7      318.23      397.86      6.94 o 
   0   2   7     3243.99     3239.08     35.31 o 
   1   2   7       75.18       79.60      2.31 o 
   2   2   7     3906.32     3905.00     41.87 o 
   3   2   7      512.30      503.72      7.79 o 
   4   2   7      178.22      202.68      4.06 o 
   5   2   7      170.29      193.82      6.21 o 
   6   2   7       28.31       24.14      3.10 o 
   7   2   7      106.95      118.97      6.71 o 
  -9   3   7      158.91      174.83      9.62 o 
  -8   3   7       72.65       66.46      3.89 o 
  -7   3   7      751.92      739.64     15.78 o 
  -6   3   7      452.70      472.95      8.51 o 
  -5   3   7      158.37      144.12      2.75 o 
  -4   3   7     2564.10     2654.81     28.72 o 
  -3   3   7      224.74      223.94      3.61 o 
  -2   3   7      919.21     1009.92     11.37 o 
  -1   3   7      591.30      666.75      6.89 o 
   0   3   7       74.40       81.13      2.81 o 
   1   3   7      215.96      210.97      3.36 o 
   2   3   7      581.80      569.85      7.47 o 
   3   3   7      262.95      252.30      4.83 o 
   4   3   7       25.15       27.89      1.94 o 
   5   3   7      191.76      192.19      5.30 o 
   6   3   7      123.80      102.69      6.79 o 
   7   3   7       27.31       36.81      5.54 o 
  -9   4   7       26.10       23.30      4.32 o 
  -8   4   7       75.85       72.29      7.13 o 
  -7   4   7       23.93       26.11      2.93 o 
  -6   4   7      611.59      614.26     12.80 o 
  -5   4   7      148.46      159.77      3.65 o 
  -4   4   7      564.95      558.09     16.76 o 
  -3   4   7      615.93      624.47      8.22 o 
  -2   4   7       60.42       64.78      1.44 o 
  -1   4   7      498.35      517.58      5.93 o 
   0   4   7      283.37      270.65      3.96 o 
   1   4   7     1272.05     1314.15     21.91 o 
   2   4   7      353.42      349.80      5.60 o 
   3   4   7      422.04      374.29      6.92 o 
   4   4   7      250.94      243.70      5.38 o 
   5   4   7        7.09        4.91      2.57 o 
   6   4   7      195.04      183.06      6.66 o 
   7   4   7       39.68       48.44      5.13 o 
  -9   5   7        1.21        4.60      3.52 o 
  -8   5   7       37.61       32.74      3.01 o 
  -7   5   7      142.61      120.40      5.04 o 
  -6   5   7      780.52      736.74     14.55 o 
  -5   5   7        0.06        0.94      1.11 o 
  -4   5   7       25.88       19.08      1.54 o 
  -3   5   7      178.30      177.63      3.10 o 
  -2   5   7      332.55      346.26      4.71 o 
  -1   5   7     1368.86     1455.85     15.41 o 
   0   5   7      907.96      841.56      9.27 o 
   1   5   7      889.91      866.37     20.15 o 
   2   5   7     4150.88     4051.60     53.82 o 
   3   5   7       14.58       16.72      1.73 o 
   4   5   7      122.51      116.05      3.56 o 
   5   5   7       73.59       76.38      3.49 o 
   6   5   7        0.01        1.94      3.09 o 
   7   5   7      584.09      643.17     29.63 o 
  -9   6   7        9.38        9.99      3.55 o 
  -8   6   7        0.55        0.24      2.02 o 
  -7   6   7      541.56      506.41      9.82 o 
  -6   6   7      395.03      379.73      7.78 o 
  -5   6   7       43.96       45.46      3.92 o 
  -4   6   7        4.66        4.08      0.93 o 
  -3   6   7      354.01      331.35      4.98 o 
  -2   6   7      107.19      123.28      2.43 o 
  -1   6   7     1267.78     1260.07     14.21 o 
   0   6   7        1.54        0.64      0.84 o 
   1   6   7      783.69      790.18      8.64 o 
   2   6   7      949.32      931.47     12.43 o 
   3   6   7      439.58      443.42      8.38 o 
   4   6   7     1601.58     1579.17     22.81 o 
   5   6   7      135.76      124.39      4.51 o 
   6   6   7     1131.55     1213.98     30.14 o 
   7   6   7       66.38       60.18      6.38 o 
  -9   7   7      116.37      116.04      6.89 o 
  -8   7   7        1.94       -0.14      2.78 o 
  -7   7   7      558.22      548.13     13.66 o 
  -6   7   7       16.99       12.73      1.76 o 
  -5   7   7      825.21      789.46     12.78 o 
  -4   7   7      661.16      636.77      8.38 o 
  -3   7   7        2.28        5.32      0.88 o 
  -2   7   7      464.73      414.79      7.32 o 
  -1   7   7        8.13       11.01      0.95 o 
   0   7   7      564.41      502.58      6.44 o 
   1   7   7      775.52      718.32      8.94 o 
   2   7   7      782.12      751.95     10.98 o 
   3   7   7     1099.65     1126.81     16.56 o 
   4   7   7        9.12       13.62      1.95 o 
   5   7   7      290.07      284.28      7.20 o 
   6   7   7       95.92      119.80      8.93 o 
  -9   8   7        1.67        7.23      4.86 o 
  -8   8   7      186.35      196.60      7.83 o 
  -7   8   7       16.78       18.29      4.46 o 
  -6   8   7      379.00      347.35      7.83 o 
  -5   8   7      733.42      712.78     12.10 o 
  -4   8   7        0.39        2.02      1.39 o 
  -3   8   7      914.73      836.70     10.70 o 
  -2   8   7       26.32       29.52      1.52 o 
  -1   8   7      189.69      171.90      3.10 o 
   0   8   7        5.50       10.81      1.13 o 
   1   8   7      567.27      560.34      7.17 o 
   2   8   7      143.90      130.00      3.29 o 
   3   8   7      386.13      378.64      7.54 o 
   4   8   7       52.57       55.85      2.98 o 
   5   8   7      273.15      282.29      9.05 o 
   6   8   7        5.66        7.54      3.56 o 
  -9   9   7       19.62       13.07      5.55 o 
  -8   9   7       80.21       67.57      5.91 o 
  -7   9   7      169.64      137.34      4.75 o 
  -6   9   7       81.08       64.79      2.97 o 
  -5   9   7     1493.82     1494.66     25.96 o 
  -4   9   7     1256.94     1209.36     16.28 o 
  -3   9   7       24.84       20.10      1.90 o 
  -2   9   7       32.97       23.35      1.43 o 
  -1   9   7       46.34       57.89      1.96 o 
   0   9   7      129.30      123.73      2.68 o 
   1   9   7      254.25      213.16      5.50 o 
   2   9   7      963.72      985.22     12.65 o 
   3   9   7        2.81        3.62      3.19 o 
   4   9   7      182.10      183.35      4.93 o 
   5   9   7      499.26      521.83     12.45 o 
   6   9   7       26.97       26.43      4.76 o 
  -9  10   7       29.58       28.86      5.63 o 
  -8  10   7        2.87       14.09      4.22 o 
  -7  10   7       15.94        9.50      2.19 o 
  -6  10   7       13.26        5.72      1.65 o 
  -5  10   7        0.25        1.82      1.50 o 
  -4  10   7       28.22       24.47      1.69 o 
  -3  10   7        9.87        4.09      1.12 o 
  -2  10   7       21.71       18.95      1.57 o 
  -1  10   7     1019.55     1058.30     13.04 o 
   0  10   7        2.49        2.76      1.05 o 
   1  10   7        6.55        6.18      1.42 o 
   2  10   7       90.26       73.53      5.29 o 
   3  10   7       64.97       67.81      2.71 o 
   4  10   7      178.82      173.67      5.48 o 
   5  10   7        5.55        5.01      2.78 o 
   6  10   7       48.12       29.22      4.31 o 
  -9  11   7      300.06      322.14     15.22 o 
  -8  11   7      111.77       94.39      7.10 o 
  -7  11   7      503.26      540.74     12.57 o 
  -6  11   7      241.75      237.16      6.49 o 
  -5  11   7       45.10       38.65      2.00 o 
  -4  11   7     1516.54     1492.58     21.27 o 
  -3  11   7       68.37       65.69      2.39 o 
  -2  11   7      839.90      853.02     11.87 o 
  -1  11   7      545.29      524.74      7.15 o 
   0  11   7      125.38      114.42      6.04 o 
   1  11   7      855.78      847.18     11.83 o 
   2  11   7       41.07       39.86      1.82 o 
   3  11   7       48.63       43.32      2.28 o 
   4  11   7      213.24      225.36      6.44 o 
   5  11   7       59.19       55.22      4.79 o 
   6  11   7      107.60      110.05      7.97 o 
  -9  12   7        7.73       10.88      7.79 o 
  -8  12   7      549.90      613.42     26.90 o 
  -7  12   7      168.80      169.39      6.17 o 
  -6  12   7      138.28      139.26      4.95 o 
  -5  12   7      536.65      534.85      8.72 o 
  -4  12   7        2.69        3.60      1.63 o 
  -3  12   7      387.82      353.51      7.81 o 
  -2  12   7      455.15      428.29      8.95 o 
  -1  12   7      118.61       98.53      4.51 o 
   0  12   7     1697.78     1608.65     25.28 o 
   1  12   7      744.90      753.17     10.57 o 
   2  12   7       85.06       80.66      2.55 o 
   3  12   7     1172.09     1137.70     25.03 o 
   4  12   7       34.81       36.01      2.89 o 
   5  12   7      430.96      424.79     17.53 o 
   6  12   7      112.33       86.54      6.47 o 
  -8  13   7      347.69      346.33     17.08 o 
  -7  13   7      114.21      107.84      6.34 o 
  -6  13   7      548.23      561.91     20.64 o 
  -5  13   7       85.49       80.67      3.55 o 
  -4  13   7     2645.11     2642.04     40.98 o 
  -3  13   7        0.27       -1.39      1.39 o 
  -2  13   7      149.50      135.70      3.77 o 
  -1  13   7     1083.91      990.65     13.56 o 
   0  13   7        0.06       -0.69      1.29 o 
   1  13   7     4552.48     4570.95     52.25 o 
   2  13   7      295.89      284.73      6.53 o 
   3  13   7      488.01      452.84      9.03 o 
   4  13   7       39.47       31.62      5.69 o 
   5  13   7      222.38      223.01      9.30 o 
   6  13   7       53.54       38.22      9.01 o 
  -8  14   7      124.78      132.88      9.84 o 
  -7  14   7       26.84       21.69      3.95 o 
  -6  14   7       83.64      100.98     11.96 o 
  -5  14   7       13.31       11.10      1.69 o 
  -4  14   7       37.87       35.19      2.15 o 
  -3  14   7        7.46       12.87      2.93 o 
  -2  14   7        1.27        5.70      1.68 o 
  -1  14   7       16.43       25.03      3.50 o 
   0  14   7       77.98       52.35      3.61 o 
   1  14   7      461.13      472.65      9.65 o 
   2  14   7       51.11       43.84      2.61 o 
   3  14   7      160.27      160.17     12.36 o 
   4  14   7      405.10      401.60     23.78 o 
   5  14   7        0.50        1.36      3.51 o 
  -8  15   7       35.67       40.75      7.03 o 
  -7  15   7        3.68       -0.77      3.99 o 
  -6  15   7        0.33       -1.44      2.34 o 
  -5  15   7       30.65       30.63      2.80 o 
  -4  15   7       51.43       54.22      2.73 o 
  -3  15   7      260.21      257.53      6.28 o 
  -2  15   7        3.23        7.33      1.77 o 
  -1  15   7       79.25       73.86      3.17 o 
   0  15   7      130.55      122.92      3.82 o 
   1  15   7        7.71        4.11      1.72 o 
   2  15   7      548.63      547.20     10.42 o 
   3  15   7        7.68        9.12      4.15 o 
   4  15   7      106.02      102.56      8.06 o 
   5  15   7      177.43      166.79      9.51 o 
  -8  16   7      459.16      516.94     30.51 o 
  -7  16   7       22.05       19.67      5.08 o 
  -6  16   7      303.64      286.77     11.61 o 
  -5  16   7      151.10      166.96      7.92 o 
  -4  16   7      144.98      135.20      4.35 o 
  -3  16   7     1077.64     1129.42     19.72 o 
  -2  16   7      169.84      139.62      4.86 o 
  -1  16   7      161.44      151.74      7.13 o 
   0  16   7       92.14      110.29      3.67 o 
   1  16   7      270.19      254.04      7.16 o 
   2  16   7      157.99      175.67      6.19 o 
   3  16   7       31.80       24.92      4.25 o 
   4  16   7       72.34       63.79      6.00 o 
   5  16   7       63.29       70.07      7.06 o 
  -7  17   7      561.07      594.25     23.12 o 
  -6  17   7       72.08       75.50      7.05 o 
  -5  17   7        9.81       10.11      3.16 o 
  -4  17   7      656.83      667.04     16.79 o 
  -3  17   7        1.73        5.53      2.46 o 
  -2  17   7     1198.56     1207.22     24.08 o 
  -1  17   7     1213.59     1296.65     29.04 o 
   0  17   7      265.36      247.12      6.24 o 
   1  17   7      303.47      310.56      7.31 o 
   2  17   7       76.67       60.23      4.37 o 
   3  17   7      245.97      262.85     10.59 o 
   4  17   7      464.29      490.94     17.52 o 
  -7  18   7        5.25       -0.50     11.13 o 
  -6  18   7       39.58       32.38      5.40 o 
  -5  18   7      272.52      255.68      9.16 o 
  -4  18   7       38.46       30.73      3.46 o 
  -3  18   7      857.43      855.71     18.68 o 
  -2  18   7       21.84       15.92      2.98 o 
  -1  18   7       11.37       10.97      5.19 o 
   0  18   7      422.97      378.22     19.30 o 
   1  18   7      114.70       99.20      5.05 o 
   2  18   7      275.18      252.43      8.85 o 
   3  18   7       59.87       45.70      5.39 o 
   4  18   7       35.34       19.19      7.63 o 
  -7  19   7       52.67       66.75      7.91 o 
  -6  19   7       52.69       52.81      6.82 o 
  -5  19   7       70.18       64.26      5.50 o 
  -4  19   7       14.98       13.08      5.35 o 
  -3  19   7        3.73        0.89      2.86 o 
  -2  19   7      455.50      466.70     11.75 o 
  -1  19   7        0.10       -1.31      2.74 o 
   0  19   7       87.84       79.58      4.83 o 
   1  19   7        6.03        3.61      2.07 o 
   2  19   7        0.01       -0.73      3.00 o 
   3  19   7        0.53       -0.53      6.84 o 
   4  19   7        8.63        8.89      4.71 o 
  -6  20   7      111.95       98.74      8.14 o 
  -5  20   7       95.94      105.71      7.00 o 
  -4  20   7       25.20       14.56      6.87 o 
  -3  20   7      166.64      171.28      8.31 o 
  -2  20   7       94.20       93.85      5.34 o 
  -1  20   7      588.47      571.15     15.95 o 
   0  20   7      163.88      155.28      6.23 o 
   1  20   7        0.99        1.63      2.96 o 
   2  20   7      307.82      311.68     12.92 o 
   3  20   7       27.54       26.57      5.37 o 
  -6  21   7       95.66       93.79      9.35 o 
  -5  21   7        4.28        4.39     10.30 o 
  -4  21   7       13.70       22.82      4.40 o 
  -3  21   7       56.29       43.83      5.38 o 
  -2  21   7     1190.25     1168.46     25.37 o 
  -1  21   7      454.10      428.16     11.73 o 
   0  21   7      110.57      122.14      5.61 o 
   1  21   7       93.71       85.70      6.35 o 
   2  21   7        5.01        3.89      4.10 o 
   3  21   7      124.34      120.15     10.86 o 
  -5  22   7        2.42        4.45      5.31 o 
  -4  22   7       20.67       16.11      4.01 o 
  -3  22   7       10.92        5.97      3.16 o 
  -2  22   7       13.76       10.28      4.69 o 
  -1  22   7        8.81       -1.74      5.97 o 
   0  22   7       10.25       12.48     11.04 o 
   1  22   7       18.46        5.18      3.24 o 
   2  22   7      173.57      172.72      9.95 o 
  -4  23   7        0.07       -2.85      4.36 o 
  -3  23   7        1.30        0.04      3.35 o 
  -2  23   7      362.92      329.22     11.26 o 
  -1  23   7       18.39        5.82      3.19 o 
   0  23   7      218.16      202.61      9.94 o 
   1  23   7        2.70        4.82      5.33 o 
   2  23   7       28.52       23.87      5.79 o 
  -4  24   7       75.90       77.64     14.25 o 
  -3  24   7       41.72       34.03      7.01 o 
  -2  24   7       91.02       98.51      6.00 o 
  -1  24   7       28.97       29.98      7.12 o 
   0  24   7        9.52        8.43      5.88 o 
   1  24   7       51.09       58.73      8.39 o 
  -2  25   7       22.38       19.65      5.52 o 
  -1  25   7        7.56       -3.04      4.26 o 
  -9   0   8      408.92      452.47     24.57 o 
  -8   0   8        6.43       -1.64      4.45 o 
  -7   0   8     1443.93     1560.77     56.98 o 
  -6   0   8      138.03      149.42      7.30 o 
  -5   0   8     5346.53     5378.69     93.23 o 
  -4   0   8     7086.85     7167.45    170.58 o 
  -3   0   8     1169.78     1225.18     21.54 o 
  -2   0   8     1073.06      949.37     16.94 o 
  -1   0   8      226.73      171.16      3.75 o 
   0   0   8       87.83       86.66      2.79 o 
   1   0   8     3998.40     3987.57     57.75 o 
   2   0   8       92.05       97.94      4.63 o 
   3   0   8      353.52      376.63     11.89 o 
   4   0   8       26.79       24.33      3.56 o 
   5   0   8      446.59      438.63     15.68 o 
   6   0   8        0.01        1.17      4.01 o 
  -9   1   8      236.07      231.17      9.19 o 
  -8   1   8      750.30      757.74     18.96 o 
  -7   1   8      317.97      295.48      8.67 o 
  -6   1   8      691.91      710.99     10.80 o 
  -5   1   8        8.33       13.80      2.96 o 
  -4   1   8     2431.22     2479.03     40.41 o 
  -3   1   8     1381.30     1374.33     16.95 o 
  -2   1   8      516.97      557.61      7.95 o 
  -1   1   8      146.13      106.46      2.00 o 
   0   1   8       21.50       23.63      1.80 o 
   1   1   8      881.51      886.68     12.59 o 
   2   1   8       88.71       79.08      2.92 o 
   3   1   8        8.13       10.65      2.11 o 
   4   1   8      395.26      413.78     11.98 o 
   5   1   8       39.60       46.19      4.01 o 
   6   1   8       66.13       82.42      7.45 o 
  -9   2   8       73.70       59.66      5.15 o 
  -8   2   8       71.86       75.09      7.20 o 
  -7   2   8       24.55       25.36      2.19 o 
  -6   2   8      657.84      604.77     16.50 o 
  -5   2   8      277.83      272.79      6.22 o 
  -4   2   8        1.17        3.66      0.84 o 
  -3   2   8     1600.13     1546.21     21.95 o 
  -2   2   8       96.89       86.92      2.61 o 
  -1   2   8      823.59      772.14      8.85 o 
   0   2   8     1038.16     1035.90     11.37 o 
   1   2   8      221.03      205.97      4.52 o 
   2   2   8     4289.34     4348.72     50.55 o 
   3   2   8        2.94        5.19      1.80 o 
   4   2   8      747.86      750.94     15.25 o 
   5   2   8      901.27      954.37     18.48 o 
   6   2   8       65.73       66.44      4.88 o 
  -9   3   8       11.84       10.83      4.28 o 
  -8   3   8      234.44      224.14      8.58 o 
  -7   3   8     1002.11      928.84     24.02 o 
  -6   3   8       19.81       19.28      1.81 o 
  -5   3   8     1604.22     1579.02     21.46 o 
  -4   3   8      288.87      273.41      4.96 o 
  -3   3   8      119.51      118.16      2.33 o 
  -2   3   8     1071.41     1080.24     12.31 o 
  -1   3   8        1.40       -0.14      0.60 o 
   0   3   8      639.28      618.01      7.30 o 
   1   3   8     2023.26     1959.78     25.69 o 
   2   3   8       98.76       97.68      4.27 o 
   3   3   8     1008.83      961.47     14.55 o 
   4   3   8      557.37      553.58     11.82 o 
   5   3   8      212.94      206.39      6.91 o 
   6   3   8      613.21      621.60     18.02 o 
  -9   4   8        0.66       -0.43      2.89 o 
  -8   4   8       19.77       17.78      3.02 o 
  -7   4   8        0.11        1.60      1.64 o 
  -6   4   8      362.54      324.98      6.73 o 
  -5   4   8      205.02      210.10      4.19 o 
  -4   4   8      535.68      510.50      7.04 o 
  -3   4   8       22.63       19.02      1.19 o 
  -2   4   8        8.61        9.42      0.97 o 
  -1   4   8      407.99      423.28      4.91 o 
   0   4   8       21.54       16.17      1.79 o 
   1   4   8      692.19      671.95     12.29 o 
   2   4   8     2095.83     2007.42     25.71 o 
   3   4   8      216.12      220.13      7.90 o 
   4   4   8        3.71        6.22      1.90 o 
   5   4   8       11.07       13.09      2.62 o 
   6   4   8       30.96       22.82      5.37 o 
  -9   5   8       73.49       70.71     12.44 o 
  -8   5   8        7.40        6.83      6.73 o 
  -7   5   8        4.03        3.32      2.14 o 
  -6   5   8      109.00      107.32      3.79 o 
  -5   5   8       29.15       28.08      2.08 o 
  -4   5   8      163.71      171.07      2.98 o 
  -3   5   8       72.05       70.34      1.75 o 
  -2   5   8        2.13        3.05      2.36 o 
  -1   5   8      723.71      745.74      8.40 o 
   0   5   8       64.86       65.20      1.73 o 
   1   5   8     1269.12     1284.25     15.83 o 
   2   5   8      591.64      603.69      9.35 o 
   3   5   8      217.61      228.04      5.12 o 
   4   5   8      319.47      321.95      7.40 o 
   5   5   8        0.01        0.22      2.20 o 
   6   5   8      120.92      104.39     13.42 o 
  -9   6   8       45.96       47.76      5.16 o 
  -8   6   8       25.50       20.53      3.69 o 
  -7   6   8       20.23       12.79      2.21 o 
  -6   6   8       82.20       79.85      5.31 o 
  -5   6   8       44.74       38.46      2.33 o 
  -4   6   8      121.20      109.02      2.26 o 
  -3   6   8       81.52       70.88      1.85 o 
  -2   6   8      154.67      163.42      2.87 o 
  -1   6   8       42.26       49.96      2.50 o 
   0   6   8      330.03      322.65      4.59 o 
   1   6   8       58.07       57.41      2.22 o 
   2   6   8       25.32       23.35      2.16 o 
   3   6   8      425.53      418.87     11.15 o 
   4   6   8      332.02      323.79      6.72 o 
   5   6   8      292.33      302.25      8.60 o 
   6   6   8       13.40       21.47      4.86 o 
  -9   7   8       10.00       12.73      3.53 o 
  -8   7   8        7.75        7.79      4.20 o 
  -7   7   8      130.89      119.80      6.63 o 
  -6   7   8       34.47       34.42      2.91 o 
  -5   7   8       37.32       28.56      2.06 o 
  -4   7   8     1273.86     1315.13     16.74 o 
  -3   7   8      303.61      274.39      4.52 o 
  -2   7   8      371.46      408.79      6.93 o 
  -1   7   8       66.32       81.20      2.83 o 
   0   7   8      468.82      452.91      6.63 o 
   1   7   8      735.83      717.19     10.62 o 
   2   7   8      233.77      227.37      4.74 o 
   3   7   8       23.05       17.80      3.29 o 
   4   7   8       40.55       33.61      2.93 o 
   5   7   8       26.95       31.95      3.44 o 
   6   7   8       32.35       20.08      4.67 o 
  -9   8   8      151.07      150.67      7.94 o 
  -8   8   8       32.38       26.12      5.09 o 
  -7   8   8      145.84      172.30      7.36 o 
  -6   8   8        2.36        1.97      1.95 o 
  -5   8   8      186.62      180.20      4.83 o 
  -4   8   8      285.39      258.74      4.61 o 
  -3   8   8       31.46       33.97      2.47 o 
  -2   8   8       78.81       89.99      2.98 o 
  -1   8   8      145.87      156.87      3.04 o 
   0   8   8       36.51       37.68      1.79 o 
   1   8   8     2207.40     2194.80     24.70 o 
   2   8   8       29.35       25.76      3.39 o 
   3   8   8      372.27      375.18      7.98 o 
   4   8   8       17.96       11.67      2.83 o 
   5   8   8      114.14       92.93      6.12 o 
   6   8   8       81.81       70.79      6.31 o 
  -9   9   8       10.72       19.10      4.54 o 
  -8   9   8      331.31      348.09     14.11 o 
  -7   9   8       19.00       17.93      4.81 o 
  -6   9   8      146.88      140.44      4.34 o 
  -5   9   8     1128.63     1159.47     17.84 o 
  -4   9   8      155.12      141.38      3.37 o 
  -3   9   8        8.65        8.44      1.27 o 
  -2   9   8      174.44      163.04      3.53 o 
  -1   9   8        1.87        6.22      1.74 o 
   0   9   8      398.20      381.23     12.49 o 
   1   9   8        3.21        3.92      1.54 o 
   2   9   8        0.76        0.46      2.26 o 
   3   9   8        0.59        1.23      2.77 o 
   4   9   8       33.94       35.77      2.92 o 
   5   9   8       16.36       18.17      4.01 o 
   6   9   8       11.07        5.42      6.31 o 
  -9  10   8      294.32      328.37     23.58 o 
  -8  10   8      139.12      130.99      6.58 o 
  -7  10   8      556.32      587.58     14.21 o 
  -6  10   8       69.21       65.02      3.59 o 
  -5  10   8      955.86      957.81     13.82 o 
  -4  10   8     1649.36     1640.65     21.89 o 
  -3  10   8       15.70       18.22      2.00 o 
  -2  10   8     3345.33     3287.79     38.78 o 
  -1  10   8     1351.81     1267.65     17.30 o 
   0  10   8     1869.58     1814.00     22.49 o 
   1  10   8     2141.45     2111.41     27.14 o 
   2  10   8      487.52      475.78      8.13 o 
   3  10   8     2416.61     2544.31     37.68 o 
   4  10   8        0.13        4.81      3.08 o 
   5  10   8      619.96      600.46     17.41 o 
  -9  11   8      316.00      342.18     17.97 o 
  -8  11   8      111.74       97.27      7.49 o 
  -7  11   8      157.37      148.91      6.01 o 
  -6  11   8      722.18      737.18     15.01 o 
  -5  11   8      725.51      719.05     11.50 o 
  -4  11   8     2166.04     2216.81     29.67 o 
  -3  11   8     1302.06     1253.68     21.20 o 
  -2  11   8      378.60      377.77     11.26 o 
  -1  11   8     1402.19     1294.20     17.81 o 
   0  11   8      206.40      192.33      4.18 o 
   1  11   8      449.29      420.04      6.80 o 
   2  11   8      156.64      146.78      7.40 o 
   3  11   8      161.52      161.05      4.80 o 
   4  11   8      790.56      819.57     17.07 o 
   5  11   8       64.49       70.96      7.16 o 
  -8  12   8      329.68      342.31     12.61 o 
  -7  12   8       10.38        9.01      2.68 o 
  -6  12   8      724.58      735.51     15.95 o 
  -5  12   8     1978.17     1957.15     29.72 o 
  -4  12   8       27.61       29.87      3.54 o 
  -3  12   8     3554.02     3612.01     54.42 o 
  -2  12   8        0.42        2.24      1.99 o 
  -1  12   8     2488.10     2591.62     30.73 o 
   0  12   8      932.08      902.35     15.04 o 
   1  12   8      533.53      552.00      8.81 o 
   2  12   8      883.54      886.57     12.82 o 
   3  12   8      133.38      124.73      5.03 o 
   4  12   8      403.67      429.23     17.86 o 
   5  12   8      605.23      638.66     19.97 o 
  -8  13   8      148.32      149.84      9.71 o 
  -7  13   8      283.27      249.16     10.13 o 
  -6  13   8       73.72       78.28      4.93 o 
  -5  13   8      993.96      962.76     17.66 o 
  -4  13   8      374.61      350.23      8.09 o 
  -3  13   8      640.46      628.68     13.97 o 
  -2  13   8      477.27      441.25      9.27 o 
  -1  13   8      295.69      281.22     12.53 o 
   0  13   8     1008.31      996.44     14.96 o 
   1  13   8      302.80      288.60      6.62 o 
   2  13   8      386.31      388.53      8.58 o 
   3  13   8      674.71      701.29     14.30 o 
   4  13   8        2.07       -0.57      3.98 o 
   5  13   8       58.93       47.95      6.27 o 
  -8  14   8       40.80       45.82      6.63 o 
  -7  14   8      181.19      184.24     10.28 o 
  -6  14   8        8.87        8.24      4.02 o 
  -5  14   8      254.69      258.49      7.72 o 
  -4  14   8        0.00        3.46      1.96 o 
  -3  14   8      293.61      284.55      7.25 o 
  -2  14   8      165.76      155.33      5.51 o 
  -1  14   8      160.18      153.74      5.65 o 
   0  14   8       52.27       54.67      2.56 o 
   1  14   8      457.57      434.68     15.40 o 
   2  14   8        2.99        3.11      1.72 o 
   3  14   8       73.03       65.00      6.59 o 
   4  14   8       43.30       44.90      5.11 o 
   5  14   8       43.61       40.18      6.14 o 
  -8  15   8        1.49       -1.94      4.96 o 
  -7  15   8      176.13      183.46      8.25 o 
  -6  15   8       58.12       46.54      4.47 o 
  -5  15   8       84.89       98.99      6.05 o 
  -4  15   8      275.10      255.36      8.48 o 
  -3  15   8      328.62      344.43     11.74 o 
  -2  15   8     2063.16     2086.58     52.87 o 
  -1  15   8       91.26       68.83      5.14 o 
   0  15   8      533.80      524.92     10.91 o 
   1  15   8       35.75       33.93      4.09 o 
   2  15   8       67.70       67.83      5.17 o 
   3  15   8      106.13      106.54      6.69 o 
   4  15   8      245.29      258.43     11.08 o 
  -7  16   8       48.60       53.03      6.83 o 
  -6  16   8       36.38       38.48      4.40 o 
  -5  16   8       10.10        9.07      3.24 o 
  -4  16   8      288.89      282.01     10.75 o 
  -3  16   8       97.59       95.12      6.12 o 
  -2  16   8      153.46      147.32     11.11 o 
  -1  16   8      429.54      449.06      9.96 o 
   0  16   8      131.98      128.66      7.49 o 
   1  16   8       52.53       39.45      3.29 o 
   2  16   8      493.80      508.80     13.37 o 
   3  16   8       46.08       36.46      5.47 o 
   4  16   8      289.49      298.79     13.04 o 
  -7  17   8       25.10       17.58      7.53 o 
  -6  17   8       29.15       32.07      8.40 o 
  -5  17   8      239.11      251.51     10.18 o 
  -4  17   8       10.59        4.96      3.20 o 
  -3  17   8      263.33      253.60      6.90 o 
  -2  17   8        5.08        1.17      2.33 o 
  -1  17   8      322.38      323.87      9.14 o 
   0  17   8       54.08       43.50      3.07 o 
   1  17   8       59.77       60.50      5.11 o 
   2  17   8       34.83       36.09      4.66 o 
   3  17   8        5.63        0.59      3.41 o 
   4  17   8       17.62       13.09      4.63 o 
  -7  18   8      163.06      176.34     15.31 o 
  -6  18   8      123.76      136.78     11.57 o 
  -5  18   8       14.94       12.80      7.66 o 
  -4  18   8      112.32      117.64      5.89 o 
  -3  18   8       42.30       25.16      3.19 o 
  -2  18   8       68.12       84.34      4.88 o 
  -1  18   8      251.36      240.90     14.15 o 
   0  18   8       39.22       44.25      3.59 o 
   1  18   8      143.54      136.99      6.91 o 
   2  18   8       18.78       16.06      4.24 o 
   3  18   8        3.47       -1.25      4.32 o 
  -6  19   8      231.06      233.21     15.81 o 
  -5  19   8       31.45       31.43      5.27 o 
  -4  19   8       31.44       29.89      4.96 o 
  -3  19   8      140.43      139.55      8.32 o 
  -2  19   8       42.16       38.85      3.97 o 
  -1  19   8       74.17       70.62      4.36 o 
   0  19   8       49.68       58.54      3.97 o 
   1  19   8      125.26      108.64      5.90 o 
   2  19   8      108.32      109.28      8.99 o 
   3  19   8       20.02        9.45      5.18 o 
  -6  20   8        2.83       -1.44      5.63 o 
  -5  20   8      129.36      119.79      8.03 o 
  -4  20   8       70.70       55.48      5.18 o 
  -3  20   8      366.82      327.90     10.24 o 
  -2  20   8       65.17       66.38      6.09 o 
  -1  20   8        6.39        5.45      2.45 o 
   0  20   8      406.09      390.37     17.64 o 
   1  20   8       22.09       18.29      4.61 o 
   2  20   8       23.43       11.94      4.66 o 
   3  20   8       20.97       30.29      7.81 o 
  -5  21   8        0.30        7.19      5.17 o 
  -4  21   8       58.60       56.48      5.49 o 
  -3  21   8       34.45       20.20      3.59 o 
  -2  21   8      158.02      167.00      9.58 o 
  -1  21   8      196.39      181.81      7.60 o 
   0  21   8       44.02       33.81      4.53 o 
   1  21   8      329.04      333.11     13.70 o 
   2  21   8       13.14       13.13      4.46 o 
  -5  22   8       74.82       51.03     10.18 o 
  -4  22   8       11.25       11.47      3.97 o 
  -3  22   8      221.05      227.99     11.52 o 
  -2  22   8      121.63      101.98      6.09 o 
  -1  22   8       12.96       10.14      5.34 o 
   0  22   8       52.97       44.82      5.27 o 
   1  22   8        1.48       -1.66      5.18 o 
  -4  23   8        2.24       -7.25      7.61 o 
  -3  23   8        0.28       -1.78      3.36 o 
  -2  23   8       15.20       13.01      3.48 o 
  -1  23   8       53.47       46.63      5.16 o 
   0  23   8       10.34        7.65     10.68 o 
  -2  24   8       33.67        9.20      4.91 o 
  -1  24   8      141.69      120.05      8.30 o 
  -9   1   9      133.17      117.25      6.80 o 
  -8   1   9       15.96       11.00      4.32 o 
  -7   1   9      182.27      184.01      8.94 o 
  -6   1   9      291.12      290.80      5.66 o 
  -5   1   9      836.91      830.78     13.72 o 
  -4   1   9     1203.68     1180.88     16.73 o 
  -3   1   9        9.71       10.31      1.42 o 
  -2   1   9      360.66      333.33      5.56 o 
  -1   1   9      434.50      409.15      5.49 o 
   0   1   9        0.06        0.75      1.39 o 
   1   1   9      569.18      566.36      9.30 o 
   2   1   9      420.71      422.58     15.78 o 
   3   1   9       23.93       18.94      2.72 o 
   4   1   9       18.89       18.98      5.48 o 
   5   1   9      117.30      114.96      5.32 o 
   6   1   9        7.23        5.39      4.38 o 
  -9   2   9       48.99       50.06      4.93 o 
  -8   2   9       60.96       66.41      4.50 o 
  -7   2   9       76.75       71.02      3.71 o 
  -6   2   9        1.45        1.98      1.73 o 
  -5   2   9     2281.02     2322.80     34.36 o 
  -4   2   9       60.76       61.92      2.56 o 
  -3   2   9      923.50      868.02     11.83 o 
  -2   2   9        1.14        2.58      1.23 o 
  -1   2   9      231.67      223.74      5.86 o 
   0   2   9      306.49      285.72      4.24 o 
   1   2   9      733.50      697.85     11.08 o 
   2   2   9      369.21      355.09      7.51 o 
   3   2   9       30.87       32.72      5.87 o 
   4   2   9        3.88        0.52      3.70 o 
   5   2   9        3.67        5.66      3.18 o 
   6   2   9       68.98       59.02      7.45 o 
  -9   3   9       15.05       22.08      4.03 o 
  -8   3   9      135.36      140.77      6.58 o 
  -7   3   9      203.53      193.19      6.27 o 
  -6   3   9      672.66      691.41     11.47 o 
  -5   3   9      543.75      531.10      9.00 o 
  -4   3   9      964.73     1019.95     13.58 o 
  -3   3   9      247.75      257.77      4.50 o 
  -2   3   9      259.97      302.88      4.92 o 
  -1   3   9      146.08      151.15      4.01 o 
   0   3   9      146.34      155.49      5.98 o 
   1   3   9       13.80       16.90      1.85 o 
   2   3   9        4.42        8.02      1.18 o 
   3   3   9       82.53       86.97      3.90 o 
   4   3   9      293.60      290.63      8.15 o 
   5   3   9       35.10       37.79      4.43 o 
   6   3   9        3.06        1.21      4.02 o 
  -9   4   9      109.40      109.81      6.39 o 
  -8   4   9      165.25      159.39      7.00 o 
  -7   4   9     1219.79     1248.54     24.85 o 
  -6   4   9       19.88       17.55      2.01 o 
  -5   4   9     2751.38     2777.37     43.13 o 
  -4   4   9     2618.63     2654.53     42.15 o 
  -3   4   9     1817.65     1851.57     21.09 o 
  -2   4   9     5191.02     5415.77     54.46 o 
  -1   4   9       16.19       15.30      1.34 o 
   0   4   9     3628.32     3648.30     39.30 o 
   1   4   9     1687.54     1692.34     23.23 o 
   2   4   9     1752.35     1773.49     23.11 o 
   3   4   9     1875.65     1943.80     28.35 o 
   4   4   9      129.68      132.22      8.35 o 
   5   4   9      750.03      798.36     19.52 o 
  -9   5   9       60.27       60.91      8.69 o 
  -8   5   9      894.08      858.18     18.89 o 
  -7   5   9        9.41        5.13      2.10 o 
  -6   5   9     1359.28     1362.97     25.35 o 
  -5   5   9      881.29      925.31     13.58 o 
  -4   5   9     2578.68     2587.82     31.08 o 
  -3   5   9     2944.15     3010.04     35.07 o 
  -2   5   9        2.16        4.99      1.08 o 
  -1   5   9     2011.25     1971.48     19.65 o 
   0   5   9      655.13      630.54      8.26 o 
   1   5   9     2654.64     2699.01     33.16 o 
   2   5   9      666.46      644.01     10.23 o 
   3   5   9        8.85       14.99      3.92 o 
   4   5   9     1266.89     1367.79     24.81 o 
   5   5   9      391.44      413.09     17.48 o 
  -9   6   9       99.38      120.99      7.01 o 
  -8   6   9      143.23      163.77     10.02 o 
  -7   6   9      100.95       79.52      4.75 o 
  -6   6   9      195.47      194.95      5.93 o 
  -5   6   9      351.58      321.67      6.17 o 
  -4   6   9     2146.63     2170.76     27.06 o 
  -3   6   9      209.68      206.90      6.43 o 
  -2   6   9        0.23        1.71      1.29 o 
  -1   6   9     1406.88     1370.65     15.17 o 
   0   6   9       29.61       19.38      1.47 o 
   1   6   9     3749.21     3748.91     43.12 o 
   2   6   9       58.06       58.99      3.14 o 
   3   6   9     1152.15     1129.12     18.85 o 
   4   6   9        1.00        1.99      2.67 o 
   5   6   9      930.37      969.48     25.38 o 
  -9   7   9      142.12      147.75      7.84 o 
  -8   7   9       80.31       78.22      4.66 o 
  -7   7   9       29.84       41.55      3.51 o 
  -6   7   9      191.46      207.27      6.44 o 
  -5   7   9       34.64       28.34      1.94 o 
  -4   7   9      127.39      126.97      7.20 o 
  -3   7   9       30.29       43.81      6.17 o 
  -2   7   9      883.61      813.79     10.39 o 
  -1   7   9      993.33     1019.55     12.07 o 
   0   7   9       41.94       28.56      1.49 o 
   1   7   9       37.97       33.29      3.55 o 
   2   7   9       64.37       64.21      4.16 o 
   3   7   9       19.01       26.11      2.30 o 
   4   7   9        1.14        3.81      3.19 o 
   5   7   9       24.93       26.11      5.26 o 
  -9   8   9       88.77       78.18      7.12 o 
  -8   8   9      120.83      113.98      5.75 o 
  -7   8   9       25.77       20.08      3.33 o 
  -6   8   9      132.80      119.05      5.39 o 
  -5   8   9       26.24       27.62      2.21 o 
  -4   8   9      677.76      630.23     10.42 o 
  -3   8   9        0.05        2.74      2.52 o 
  -2   8   9       45.56       50.54      2.46 o 
  -1   8   9        2.24        5.26      1.39 o 
   0   8   9       45.62       47.51      3.54 o 
   1   8   9      378.75      355.26     13.93 o 
   2   8   9       42.22       33.77      2.32 o 
   3   8   9      167.33      162.09      5.00 o 
   4   8   9       18.60       15.48      2.86 o 
   5   8   9       22.87       15.86      5.25 o 
  -9   9   9        0.67       -4.42      4.42 o 
  -8   9   9       48.74       43.05      6.52 o 
  -7   9   9       97.73       94.59      6.63 o 
  -6   9   9      296.61      291.51     10.35 o 
  -5   9   9      101.30       97.57      3.34 o 
  -4   9   9      289.30      290.97      7.05 o 
  -3   9   9     1279.55     1294.51     19.75 o 
  -2   9   9      524.02      544.44      9.20 o 
  -1   9   9      408.74      446.91      6.84 o 
   0   9   9      322.08      347.18      5.58 o 
   1   9   9      649.47      664.91     10.71 o 
   2   9   9       80.29       69.86      2.97 o 
   3   9   9       76.50       78.69      5.81 o 
   4   9   9        9.01        8.63      3.50 o 
   5   9   9        4.77       -2.71      5.84 o 
  -8  10   9      491.79      499.43     16.70 o 
  -7  10   9      140.94      151.18      9.66 o 
  -6  10   9      126.95      123.70      5.59 o 
  -5  10   9      210.39      213.14      5.63 o 
  -4  10   9      262.54      246.52      8.12 o 
  -3  10   9      293.45      281.95      8.15 o 
  -2  10   9      558.98      520.29      9.74 o 
  -1  10   9      189.19      176.94      4.15 o 
   0  10   9      284.91      267.26      4.97 o 
   1  10   9        5.87        7.72      1.10 o 
   2  10   9      276.88      274.64      6.34 o 
   3  10   9      289.85      281.29      7.76 o 
   4  10   9      173.04      181.66      8.13 o 
   5  10   9      147.45      129.52      7.20 o 
  -8  11   9      192.22      203.12     10.69 o 
  -7  11   9      576.69      589.35     21.92 o 
  -6  11   9       42.63       29.92      8.90 o 
  -5  11   9      312.74      307.05      9.97 o 
  -4  11   9        0.09       -0.63      1.63 o 
  -3  11   9        0.29       -0.44      1.52 o 
  -2  11   9       13.44        7.05      1.77 o 
  -1  11   9        9.51       11.50      2.13 o 
   0  11   9      277.61      251.24      4.71 o 
   1  11   9        0.14        1.50      1.35 o 
   2  11   9      339.30      328.48     11.00 o 
   3  11   9        3.90        1.90      3.03 o 
   4  11   9      285.85      286.64     13.34 o 
   5  11   9      155.87      141.62      7.67 o 
  -8  12   9        0.11        2.30      3.89 o 
  -7  12   9       75.89       67.86      9.36 o 
  -6  12   9       30.69       32.75      7.12 o 
  -5  12   9        3.24        2.36      1.76 o 
  -4  12   9        1.35        2.56      1.46 o 
  -3  12   9        5.54       41.10      3.14 o 
  -2  12   9       60.62       68.37      3.40 o 
  -1  12   9       97.29       98.38      5.96 o 
   0  12   9        7.23       21.85      2.38 o 
   1  12   9        5.25        5.91      1.53 o 
   2  12   9        0.12        0.08      1.93 o 
   3  12   9        0.07        5.93      2.13 o 
   4  12   9       61.85       58.14      6.31 o 
  -8  13   9       64.84       70.19      7.50 o 
  -7  13   9      149.03      138.54      7.36 o 
  -6  13   9       78.66       83.90      7.30 o 
  -5  13   9       19.32       13.90      2.98 o 
  -4  13   9      281.49      297.81      8.08 o 
  -3  13   9      106.88      104.28      4.73 o 
  -2  13   9        4.30        5.63      2.45 o 
  -1  13   9      623.59      646.74     10.70 o 
   0  13   9      173.25      160.42      4.83 o 
   1  13   9      182.68      190.50      6.33 o 
   2  13   9      741.16      768.27     15.45 o 
   3  13   9       37.89       34.75      4.89 o 
   4  13   9      288.81      289.28     12.14 o 
  -8  14   9      380.95      385.50     17.83 o 
  -7  14   9      162.53      177.42      8.44 o 
  -6  14   9        2.36        0.67      2.62 o 
  -5  14   9      170.49      183.04      8.89 o 
  -4  14   9      213.89      214.59      6.75 o 
  -3  14   9       51.28       48.89      3.06 o 
  -2  14   9     1767.50     1797.64     29.76 o 
  -1  14   9      252.17      242.60      6.07 o 
   0  14   9      809.50      808.87     13.79 o 
   1  14   9      484.78      489.22     10.46 o 
   2  14   9        0.52        2.56      4.25 o 
   3  14   9      695.53      713.71     19.37 o 
   4  14   9      357.75      364.44     14.93 o 
  -7  15   9       44.43       29.72      9.11 o 
  -6  15   9       78.50       67.16      5.67 o 
  -5  15   9      331.95      346.99     19.76 o 
  -4  15   9      235.73      203.79     10.89 o 
  -3  15   9      276.19      294.06      8.46 o 
  -2  15   9       86.71       68.10      6.23 o 
  -1  15   9      494.97      488.28     18.81 o 
   0  15   9       51.49       44.42      3.17 o 
   1  15   9      290.73      301.20     14.08 o 
   2  15   9      333.54      311.31      9.27 o 
   3  15   9      110.11      119.73      7.10 o 
   4  15   9      223.12      238.32     11.37 o 
  -7  16   9       83.47       73.31      7.31 o 
  -6  16   9      456.08      478.87     15.67 o 
  -5  16   9       75.13       64.97      5.82 o 
  -4  16   9      127.69      132.76      7.24 o 
  -3  16   9       38.50       27.56      5.68 o 
  -2  16   9        6.69        9.97      2.49 o 
  -1  16   9      150.77      127.50      5.79 o 
   0  16   9        8.44        8.92      3.27 o 
   1  16   9        1.37        4.59      3.70 o 
   2  16   9        0.72        0.34      3.67 o 
   3  16   9       10.49        9.20      4.99 o 
  -7  17   9      165.38      142.54     10.43 o 
  -6  17   9       82.71       68.66      5.71 o 
  -5  17   9       59.77       49.41      9.97 o 
  -4  17   9      136.56      118.31      6.15 o 
  -3  17   9      105.32      101.05      5.04 o 
  -2  17   9       85.47       71.31      4.49 o 
  -1  17   9      400.05      417.10     17.19 o 
   0  17   9        1.34        0.20      1.99 o 
   1  17   9      170.19      155.63     11.33 o 
   2  17   9       43.97       33.14      6.96 o 
   3  17   9       62.41       46.81      9.19 o 
  -6  18   9        3.42        2.41      4.35 o 
  -5  18   9        0.15        3.63      3.56 o 
  -4  18   9       30.95       14.77      4.68 o 
  -3  18   9       13.85       12.64      2.86 o 
  -2  18   9      121.86       94.25      5.21 o 
  -1  18   9       22.27       15.12      3.82 o 
   0  18   9        9.06        3.42      2.47 o 
   1  18   9       35.19       24.47      4.27 o 
   2  18   9        0.48        0.67      7.73 o 
   3  18   9        0.11       -1.22      5.76 o 
  -6  19   9       49.48       66.82     10.29 o 
  -5  19   9        9.12        8.51      4.90 o 
  -4  19   9       86.13       88.86     11.46 o 
  -3  19   9      191.60      196.00     10.29 o 
  -2  19   9        6.14        6.65      3.30 o 
  -1  19   9      117.83      128.35      6.29 o 
   0  19   9      145.05      146.31      7.57 o 
   1  19   9        0.59        5.35      3.76 o 
   2  19   9      284.65      295.53     17.97 o 
  -5  20   9      153.78      129.35      9.07 o 
  -4  20   9        1.30        3.42      3.13 o 
  -3  20   9       65.94       50.01      4.61 o 
  -2  20   9      108.92       93.04      5.76 o 
  -1  20   9        4.05        5.43      2.84 o 
   0  20   9      129.83      121.94      9.55 o 
   1  20   9       81.03       61.05      6.31 o 
   2  20   9       31.99       18.46      5.56 o 
  -5  21   9        6.58       -0.50      5.19 o 
  -4  21   9        0.52        3.58      3.76 o 
  -3  21   9       35.81       41.91      4.57 o 
  -2  21   9        4.36       -0.10      3.55 o 
  -1  21   9      143.86      144.19      6.91 o 
   0  21   9      173.84      204.53     16.74 o 
   1  21   9       46.58       35.10      9.44 o 
  -4  22   9       27.88       24.61      5.08 o 
  -3  22   9       67.99       55.38      5.91 o 
  -2  22   9       43.39       58.53      5.09 o 
  -1  22   9       49.62       49.18     10.33 o 
   0  22   9      115.14      137.86     10.80 o 
  -2  23   9       89.76       72.65      9.62 o 
  -9   0  10        2.63       12.46      8.19 o 
  -8   0  10      473.58      496.07     22.08 o 
  -7   0  10        0.78       -0.57      6.77 o 
  -6   0  10       21.16       22.18      2.32 o 
  -5   0  10       53.55       47.01      4.99 o 
  -4   0  10      714.92      759.44     17.00 o 
  -3   0  10       27.14       18.92      4.10 o 
  -2   0  10      219.53      183.18     10.68 o 
  -1   0  10        4.94        8.30      1.02 o 
   0   0  10       22.41       18.98      1.98 o 
   1   0  10      677.15      701.10     18.97 o 
   2   0  10      245.19      232.32     19.76 o 
   3   0  10      126.76      113.26      6.46 o 
   4   0  10       81.98       68.09      6.03 o 
   5   0  10      318.04      333.69     15.23 o 
  -9   1  10      339.28      329.80     18.76 o 
  -8   1  10       97.28       81.23      6.11 o 
  -7   1  10       73.03       77.22      4.37 o 
  -6   1  10       97.00       93.85      5.92 o 
  -5   1  10       20.04       25.81      3.14 o 
  -4   1  10       10.02       13.97      1.86 o 
  -3   1  10        9.65       12.83      1.58 o 
  -2   1  10      654.52      621.86     10.13 o 
  -1   1  10       23.61       15.51      1.64 o 
   0   1  10        0.53        0.32      2.25 o 
   1   1  10     1485.60     1516.85     25.11 o 
   2   1  10      141.06      139.96      4.84 o 
   3   1  10       60.86       69.12      5.86 o 
   4   1  10       10.27       10.24      2.99 o 
   5   1  10      116.50      110.88      8.22 o 
  -9   2  10       70.44       84.94      9.58 o 
  -8   2  10       45.49       57.60      5.55 o 
  -7   2  10       28.36       24.80      2.88 o 
  -6   2  10      285.87      281.96      5.97 o 
  -5   2  10      364.07      362.21     13.35 o 
  -4   2  10     2816.86     2809.05     37.15 o 
  -3   2  10     1381.55     1406.48     20.29 o 
  -2   2  10       54.67       53.07      3.34 o 
  -1   2  10     2862.79     2838.75     32.34 o 
   0   2  10      448.10      430.48      7.23 o 
   1   2  10     1902.59     1898.37     35.16 o 
   2   2  10      651.04      622.78     12.60 o 
   3   2  10      372.83      388.22      9.35 o 
   4   2  10     1094.74     1201.08     26.70 o 
   5   2  10       13.67       19.32      3.88 o 
  -9   3  10        2.42       -5.70      5.70 o 
  -8   3  10      309.56      297.60     11.98 o 
  -7   3  10       18.73       20.93      4.05 o 
  -6   3  10      542.85      511.99      9.13 o 
  -5   3  10     2642.41     2688.15     49.68 o 
  -4   3  10        2.67        5.57      2.00 o 
  -3   3  10      915.07      861.88     13.31 o 
  -2   3  10      850.64      819.28     14.75 o 
  -1   3  10       13.82       18.55      1.75 o 
   0   3  10     2617.40     2518.86     31.35 o 
   1   3  10      564.22      557.66     11.47 o 
   2   3  10      255.58      234.18     10.29 o 
   3   3  10     1364.48     1419.79     25.99 o 
   4   3  10      121.91      113.72      5.53 o 
   5   3  10      600.61      602.24     15.90 o 
  -9   4  10      181.40      190.44     17.98 o 
  -8   4  10       14.79       17.80      3.87 o 
  -7   4  10      133.47      123.41      5.05 o 
  -6   4  10       17.64       15.21      2.21 o 
  -5   4  10        0.11        2.29      1.49 o 
  -4   4  10      827.54      790.08     15.48 o 
  -3   4  10      111.73       99.29      3.36 o 
  -2   4  10      370.25      301.03     10.00 o 
  -1   4  10      103.30       84.51      3.70 o 
   0   4  10       60.94       45.22      1.81 o 
   1   4  10       13.19       13.62      1.88 o 
   2   4  10      134.93      131.01      3.86 o 
   3   4  10      494.58      516.36     11.65 o 
   4   4  10      248.12      260.03      8.34 o 
   5   4  10       42.57       32.49      5.08 o 
  -9   5  10      114.89       95.18     21.72 o 
  -8   5  10       68.93       67.26      5.28 o 
  -7   5  10        0.12       -0.33      2.12 o 
  -6   5  10       55.80       49.11      2.48 o 
  -5   5  10      429.68      415.97      7.56 o 
  -4   5  10       30.96       38.20      3.63 o 
  -3   5  10       97.88       87.37      4.11 o 
  -2   5  10      407.92      383.68      8.07 o 
  -1   5  10      123.41      118.43      3.91 o 
   0   5  10        1.29        5.20      1.08 o 
   1   5  10      154.29      168.16      4.73 o 
   2   5  10       50.70       50.74      2.61 o 
   3   5  10      125.02      142.55      5.55 o 
   4   5  10       83.51       88.74      9.92 o 
   5   5  10        6.95        3.41      3.82 o 
  -9   6  10      107.67       90.62      9.23 o 
  -8   6  10        2.60        1.41      3.78 o 
  -7   6  10      335.97      351.42     10.23 o 
  -6   6  10       84.14       90.88      3.56 o 
  -5   6  10      296.29      299.01     11.73 o 
  -4   6  10      105.50      126.76      3.58 o 
  -3   6  10        0.71        1.90      2.62 o 
  -2   6  10      281.21      248.00      4.94 o 
  -1   6  10      107.35      107.34      2.45 o 
   0   6  10        0.69        0.73      2.62 o 
   1   6  10      672.93      674.81     12.18 o 
   2   6  10       73.08       71.07      3.13 o 
   3   6  10       49.30       46.06      3.71 o 
   4   6  10       67.06       72.84      9.10 o 
   5   6  10        1.24        4.58      4.03 o 
  -9   7  10        0.02        3.36      6.33 o 
  -8   7  10      116.31      124.61      6.92 o 
  -7   7  10      379.50      379.38     11.64 o 
  -6   7  10       94.93       89.73      8.48 o 
  -5   7  10     2233.63     2300.10     33.90 o 
  -4   7  10       38.79       29.53      2.36 o 
  -3   7  10     1253.24     1258.93     18.60 o 
  -2   7  10       27.55       23.14      1.32 o 
  -1   7  10      819.11      792.91     11.06 o 
   0   7  10      108.45      104.50      2.55 o 
   1   7  10       37.25       37.10      2.45 o 
   2   7  10      304.75      295.66      7.21 o 
   3   7  10       41.76       37.99      3.61 o 
   4   7  10      169.69      174.41      7.06 o 
   5   7  10       45.67       46.28      5.96 o 
  -8   8  10      147.22      130.62      7.66 o 
  -7   8  10        0.60        3.19      2.44 o 
  -6   8  10      421.46      452.01     14.75 o 
  -5   8  10      111.95      108.86      5.91 o 
  -4   8  10      687.54      684.31     12.94 o 
  -3   8  10      200.51      205.89      4.40 o 
  -2   8  10     1124.36     1146.39     16.42 o 
  -1   8  10      356.28      318.76      5.64 o 
   0   8  10      105.17       95.98      2.64 o 
   1   8  10      183.44      170.09      4.97 o 
   2   8  10       96.10       97.87      4.06 o 
   3   8  10      171.31      165.56      6.14 o 
   4   8  10      243.21      247.76      8.50 o 
  -8   9  10       22.56       26.76      4.69 o 
  -7   9  10        1.99        2.52      4.04 o 
  -6   9  10        2.20       -0.03      5.88 o 
  -5   9  10      178.27      170.02      6.34 o 
  -4   9  10       13.73       14.35      1.72 o 
  -3   9  10       16.67        9.47      1.55 o 
  -2   9  10       49.14       52.19      2.72 o 
  -1   9  10        9.89        9.93      2.11 o 
   0   9  10       96.81       93.00      2.65 o 
   1   9  10      115.39      101.40      5.07 o 
   2   9  10      241.51      240.16      6.18 o 
   3   9  10        0.39        0.18      2.64 o 
   4   9  10      340.55      334.28     13.46 o 
  -8  10  10        2.71        4.28      3.95 o 
  -7  10  10        1.57        1.67      3.10 o 
  -6  10  10       50.85       41.37      6.41 o 
  -5  10  10        0.41        0.43      1.81 o 
  -4  10  10      128.77      112.98      3.98 o 
  -3  10  10       33.77       24.65      2.36 o 
  -2  10  10       44.64       26.03      4.88 o 
  -1  10  10      126.21      111.10      4.06 o 
   0  10  10       16.24       21.29      2.75 o 
   1  10  10       63.01       60.82      3.63 o 
   2  10  10      139.10      120.41      5.12 o 
   3  10  10       63.71       53.20      4.06 o 
   4  10  10       93.51       84.39      6.30 o 
  -8  11  10       43.22       27.61      9.44 o 
  -7  11  10        2.28       15.58      4.96 o 
  -6  11  10        0.47        2.16      3.85 o 
  -5  11  10       20.00       10.92      2.87 o 
  -4  11  10        0.14       -1.49      4.68 o 
  -3  11  10      121.05      128.51      3.96 o 
  -2  11  10      132.82      134.98      4.47 o 
  -1  11  10        0.80        2.69      1.85 o 
   0  11  10       61.31       64.48      3.64 o 
   1  11  10       38.33       28.59      4.47 o 
   2  11  10       86.96       92.31      6.79 o 
   3  11  10       10.18        6.31      2.83 o 
   4  11  10        1.91        2.94      3.52 o 
  -8  12  10      345.76      346.34     27.60 o 
  -7  12  10        0.71       -8.55      8.90 o 
  -6  12  10      967.28     1045.66     24.64 o 
  -5  12  10       20.21       30.61     11.93 o 
  -4  12  10      894.21      896.28     17.77 o 
  -3  12  10      948.96      971.16     17.98 o 
  -2  12  10        7.87       11.25      4.73 o 
  -1  12  10     1105.41     1093.27     18.52 o 
   0  12  10        0.17        1.85      3.24 o 
   1  12  10      301.49      289.63      7.79 o 
   2  12  10      132.64      136.60      5.60 o 
   3  12  10        0.07        1.60      3.77 o 
   4  12  10      243.32      245.73     15.11 o 
  -7  13  10      270.85      247.98     12.29 o 
  -6  13  10       17.77       15.11      3.33 o 
  -5  13  10      893.88      918.32     25.54 o 
  -4  13  10      355.39      371.58      9.31 o 
  -3  13  10      980.99      935.24     19.91 o 
  -2  13  10     1256.22     1281.28     22.48 o 
  -1  13  10      135.45      132.78      4.57 o 
   0  13  10      511.57      504.13     11.25 o 
   1  13  10      291.37      286.43      7.90 o 
   2  13  10       73.56       66.83      6.32 o 
   3  13  10      212.57      217.89     10.14 o 
  -7  14  10        9.09        4.13      5.77 o 
  -6  14  10        8.07        0.60      3.88 o 
  -5  14  10      140.53      128.17      9.89 o 
  -4  14  10       21.05       21.70      4.87 o 
  -3  14  10        3.06        3.21      2.09 o 
  -2  14  10       78.70       79.77      4.10 o 
  -1  14  10        2.60        4.54      3.24 o 
   0  14  10        3.39        2.36      3.39 o 
   1  14  10        9.14        7.65      2.98 o 
   2  14  10        1.94        6.17      2.82 o 
   3  14  10       39.09       28.70      4.99 o 
  -7  15  10      450.41      508.92     25.90 o 
  -6  15  10       15.80       11.86      4.61 o 
  -5  15  10      224.78      224.01     16.03 o 
  -4  15  10       63.33       60.01     10.03 o 
  -3  15  10        8.29        5.09      3.05 o 
  -2  15  10      843.97      926.71     19.63 o 
  -1  15  10        4.74        1.78      2.39 o 
   0  15  10      513.95      543.06     14.18 o 
   1  15  10      155.48      155.09      7.21 o 
   2  15  10        5.70        6.93      6.50 o 
   3  15  10      263.49      253.32     14.03 o 
  -6  16  10      222.16      243.55     13.71 o 
  -5  16  10      138.11      149.22      9.33 o 
  -4  16  10       90.40      103.81      5.91 o 
  -3  16  10      168.77      166.28     10.00 o 
  -2  16  10        8.24        8.16      2.76 o 
  -1  16  10      119.08      112.66      5.72 o 
   0  16  10       93.43       88.54      5.03 o 
   1  16  10      102.19       85.00      5.21 o 
   2  16  10       87.50       78.83      9.37 o 
   3  16  10       60.37       58.14     11.86 o 
  -6  17  10        1.66       -4.99      4.99 o 
  -5  17  10      113.60      106.32     12.29 o 
  -4  17  10       16.67       13.45      3.88 o 
  -3  17  10       17.58        7.32      4.40 o 
  -2  17  10       71.09       54.86      4.29 o 
  -1  17  10       36.79       22.52      3.59 o 
   0  17  10      155.68      152.25      7.01 o 
   1  17  10       19.12        8.24      5.05 o 
   2  17  10        3.64        1.85      3.68 o 
  -6  18  10       49.79       40.99      7.65 o 
  -5  18  10        7.41        2.70      4.51 o 
  -4  18  10       23.83       23.58      4.76 o 
  -3  18  10      231.57      215.67      8.72 o 
  -2  18  10       22.13       20.36      3.78 o 
  -1  18  10      127.94      106.37      6.06 o 
   0  18  10      148.22      154.99      7.67 o 
   1  18  10       55.80       55.47      5.66 o 
   2  18  10      102.00       83.86     11.71 o 
  -5  19  10       22.54       16.56      5.22 o 
  -4  19  10      150.91      171.71      9.29 o 
  -3  19  10      128.74      146.45      8.50 o 
  -2  19  10      150.54      152.48      7.37 o 
  -1  19  10      340.43      344.73     12.78 o 
   0  19  10      102.56       97.26     12.29 o 
   1  19  10      205.03      189.08      9.96 o 
  -4  20  10      397.62      435.95     15.48 o 
  -3  20  10       83.42      100.42      6.35 o 
  -2  20  10      392.23      412.20     21.20 o 
  -1  20  10       41.77       36.95      6.52 o 
   0  20  10      189.33      198.30     12.00 o 
  -3  21  10      109.83      106.19      7.02 o 
  -2  21  10      123.16      104.91      6.62 o 
  -1  21  10        1.27       -4.44      4.51 o 
  -9   1  11        2.99       -1.62     11.22 o 
  -8   1  11        0.66        5.85      4.80 o 
  -7   1  11        0.01       -1.03      4.09 o 
  -6   1  11      201.58      176.85      8.73 o 
  -5   1  11      401.06      380.85     12.89 o 
  -4   1  11       79.23       68.85      7.13 o 
  -3   1  11        1.03        3.20      1.75 o 
  -2   1  11       18.49        4.39      1.97 o 
  -1   1  11        1.44       -0.73      1.50 o 
   0   1  11      352.84      386.54      6.98 o 
   1   1  11      462.78      440.85      9.76 o 
   2   1  11       31.58       33.12      3.21 o 
   3   1  11      195.20      182.40      6.79 o 
   4   1  11        8.85       13.13      3.49 o 
  -9   2  11       20.95        8.33      6.77 o 
  -8   2  11       82.68       76.89      7.21 o 
  -7   2  11        4.71        0.99      3.60 o 
  -6   2  11        9.20       15.14      4.15 o 
  -5   2  11       47.45       40.71      4.10 o 
  -4   2  11      150.76      163.71      7.45 o 
  -3   2  11      120.74      129.44      4.03 o 
  -2   2  11       17.22        4.59      2.93 o 
  -1   2  11      400.75      388.76      8.72 o 
   0   2  11      113.30      101.46      4.27 o 
   1   2  11      321.76      330.59      8.05 o 
   2   2  11       21.15       22.85      4.13 o 
   3   2  11       72.98       71.74      4.11 o 
   4   2  11      493.10      521.39     14.47 o 
  -8   3  11       28.84       35.83      8.18 o 
  -7   3  11      560.50      555.61     16.37 o 
  -6   3  11       22.15       23.46      3.68 o 
  -5   3  11     1662.60     1648.67     39.08 o 
  -4   3  11      322.55      319.94      8.51 o 
  -3   3  11       28.53       30.03      3.50 o 
  -2   3  11      419.82      388.26      9.49 o 
  -1   3  11      263.47      301.35      6.16 o 
   0   3  11      754.34      732.40     12.44 o 
   1   3  11      544.59      602.36     15.57 o 
   2   3  11       17.79       12.27      2.54 o 
   3   3  11      114.44      112.39      6.63 o 
   4   3  11       22.50       25.51      3.96 o 
  -8   4  11      343.07      376.85     16.13 o 
  -7   4  11      436.98      481.81     14.37 o 
  -6   4  11      104.85       97.07      5.52 o 
  -5   4  11     2212.22     2302.18     39.80 o 
  -4   4  11       97.01       81.04      4.13 o 
  -3   4  11     1261.89     1313.86     20.96 o 
  -2   4  11      362.89      376.92     11.62 o 
  -1   4  11      262.09      250.71      3.99 o 
   0   4  11      384.39      404.59      7.46 o 
   1   4  11        4.93        5.50      1.96 o 
   2   4  11        2.44        6.80      2.36 o 
   3   4  11       82.92       85.98      4.91 o 
   4   4  11      114.70      112.84      5.88 o 
  -8   5  11       22.98       32.64      5.53 o 
  -7   5  11       68.66       58.39     19.23 o 
  -6   5  11      236.57      243.71     13.29 o 
  -5   5  11       36.49       35.03      3.75 o 
  -4   5  11       18.40       18.70      2.74 o 
  -3   5  11       32.90       34.68      2.72 o 
  -2   5  11      153.61      150.37      4.52 o 
  -1   5  11      103.72       96.57      2.40 o 
   0   5  11      135.03      125.63      3.00 o 
   1   5  11      113.21       98.44      3.63 o 
   2   5  11      178.79      168.60      5.77 o 
   3   5  11      209.83      216.93      7.66 o 
   4   5  11      145.22      140.96      6.63 o 
  -8   6  11       17.97       26.02      6.21 o 
  -7   6  11        0.49       -4.85      6.59 o 
  -6   6  11       24.63       28.81      5.05 o 
  -5   6  11      134.46      137.04      4.06 o 
  -4   6  11       40.65       50.93      3.51 o 
  -3   6  11       99.83       92.31      3.56 o 
  -2   6  11      329.97      285.16      6.74 o 
  -1   6  11      130.28      113.19      5.18 o 
   0   6  11      279.30      264.62      7.71 o 
   1   6  11      152.61      145.37      5.21 o 
   2   6  11      319.55      325.82      8.72 o 
   3   6  11        2.82        4.58      6.59 o 
   4   6  11      373.23      358.22     11.35 o 
  -8   7  11      252.76      256.28     12.39 o 
  -7   7  11       23.65        5.70      8.55 o 
  -6   7  11        1.03       -2.35      4.21 o 
  -5   7  11      210.77      195.25      5.69 o 
  -4   7  11       36.84       27.04      2.69 o 
  -3   7  11      198.39      196.18      4.87 o 
  -2   7  11      735.26      701.54     11.76 o 
  -1   7  11      108.36       93.37      5.24 o 
   0   7  11      127.04      126.64      5.50 o 
   1   7  11       76.59       75.72      4.51 o 
   2   7  11       52.52       55.00      4.06 o 
   3   7  11      340.34      359.93     10.96 o 
   4   7  11        6.67        6.91      4.09 o 
  -8   8  11       24.25       12.28      7.68 o 
  -7   8  11        2.63        8.55      8.90 o 
  -6   8  11      210.13      194.19      9.75 o 
  -5   8  11        3.13        1.59      2.07 o 
  -4   8  11      934.12      951.35     16.66 o 
  -3   8  11      278.78      264.55      6.47 o 
  -2   8  11        0.36        1.02      1.85 o 
  -1   8  11      637.57      614.42     11.61 o 
   0   8  11        3.50        2.54      1.80 o 
   1   8  11      549.45      563.52     11.09 o 
   2   8  11      180.23      172.95      6.20 o 
   3   8  11      164.20      165.42      7.01 o 
   4   8  11      327.87      336.78     12.24 o 
  -8   9  11       67.49       72.52      6.68 o 
  -7   9  11       26.06       14.78      6.03 o 
  -6   9  11       83.58       87.51      6.67 o 
  -5   9  11      462.53      477.84     11.72 o 
  -4   9  11      114.66      118.45      5.13 o 
  -3   9  11        9.36       16.29      1.89 o 
  -2   9  11        0.00        1.03      1.62 o 
  -1   9  11      169.50      139.77      6.79 o 
   0   9  11       33.77       32.97      4.37 o 
   1   9  11        1.56        1.00      2.10 o 
   2   9  11       20.39       12.33      2.82 o 
   3   9  11        2.01        4.05      3.39 o 
  -8  10  11        0.76        9.88      5.78 o 
  -7  10  11       86.47       78.27      8.16 o 
  -6  10  11       44.35       41.12      6.59 o 
  -5  10  11        0.16        0.93      3.59 o 
  -4  10  11       92.73      103.67      4.87 o 
  -3  10  11        0.23       -1.53      1.53 o 
  -2  10  11      682.36      706.30     17.15 o 
  -1  10  11        1.54        1.25      2.00 o 
   0  10  11       87.39       72.04      5.14 o 
   1  10  11      205.21      218.99      7.86 o 
   2  10  11       27.50       28.70      3.55 o 
   3  10  11       13.76       13.10      3.40 o 
  -7  11  11       73.42       83.91      7.51 o 
  -6  11  11       37.46       40.91      7.83 o 
  -5  11  11       78.76       99.31      7.70 o 
  -4  11  11       21.42       20.44      3.16 o 
  -3  11  11      874.98      927.48     19.14 o 
  -2  11  11      266.18      249.22      7.63 o 
  -1  11  11      776.00      801.58     16.93 o 
   0  11  11      164.88      194.87      8.69 o 
   1  11  11        1.86        8.79      3.34 o 
   2  11  11      278.26      294.81      9.41 o 
   3  11  11      262.70      254.85     10.50 o 
  -7  12  11       23.54       19.95     15.31 o 
  -6  12  11       27.43       25.19      5.27 o 
  -5  12  11      132.28      122.57     13.71 o 
  -4  12  11      209.68      243.14     12.03 o 
  -3  12  11        2.94       -0.84      2.89 o 
  -2  12  11      282.22      284.82      8.45 o 
  -1  12  11      238.60      258.87     12.67 o 
   0  12  11       26.14       34.38      3.30 o 
   1  12  11     1577.86     1655.57     30.42 o 
   2  12  11        6.19        3.95      3.31 o 
   3  12  11      226.43      216.67     11.72 o 
  -7  13  11      510.92      535.03     31.34 o 
  -6  13  11      202.03      241.44     28.85 o 
  -5  13  11      130.52      120.27     20.30 o 
  -4  13  11      312.07      344.93     10.93 o 
  -3  13  11       40.33       36.23      3.98 o 
  -2  13  11      108.09      132.68      6.01 o 
  -1  13  11      253.46      285.08      7.65 o 
   0  13  11       51.80       63.05      7.25 o 
   1  13  11      587.05      605.83     15.56 o 
   2  13  11        0.33        1.59      3.06 o 
   3  13  11       61.30       41.50     10.45 o 
  -7  14  11      247.11      264.82     13.44 o 
  -6  14  11      213.89      209.34     11.66 o 
  -5  14  11      652.80      717.22     25.69 o 
  -4  14  11       32.29       29.21      3.64 o 
  -3  14  11      666.67      710.74     17.59 o 
  -2  14  11      601.22      659.71     14.67 o 
  -1  14  11      106.59      111.44      7.04 o 
   0  14  11      775.23      834.32     19.36 o 
   1  14  11        2.75        1.64      2.85 o 
   2  14  11       95.70       81.33      6.74 o 
  -6  15  11      282.65      320.37     14.94 o 
  -5  15  11        0.06       -0.23      6.23 o 
  -4  15  11      367.34      372.17     19.94 o 
  -3  15  11       90.97       73.01      5.79 o 
  -2  15  11        0.06       -2.08      3.54 o 
  -1  15  11      272.08      289.44     20.04 o 
   0  15  11       21.38       15.43      2.95 o 
   1  15  11      126.62      121.80      6.68 o 
   2  15  11       47.07       44.33      6.87 o 
  -6  16  11      107.00      104.31      8.47 o 
  -5  16  11        0.74        5.89      4.26 o 
  -4  16  11      119.92      139.47      9.09 o 
  -3  16  11       33.80       17.30      4.66 o 
  -2  16  11      303.37      319.37     14.62 o 
  -1  16  11      307.96      303.12     12.33 o 
   0  16  11       29.61       20.88      3.87 o 
   1  16  11      210.31      213.25     10.00 o 
  -5  17  11       60.12       51.44     10.86 o 
  -4  17  11       36.37       30.37      5.93 o 
  -3  17  11      997.07     1061.79     27.91 o 
  -2  17  11       35.03       36.98      3.98 o 
  -1  17  11      568.22      596.17     19.33 o 
   0  17  11      547.94      618.83     19.72 o 
   1  17  11      178.04      157.47      8.71 o 
  -5  18  11      140.91      112.35      8.83 o 
  -4  18  11       85.43       83.92     16.20 o 
  -3  18  11       14.87        9.28      3.70 o 
  -2  18  11      201.63      221.58      8.92 o 
  -1  18  11       30.38       21.02      5.46 o 
   0  18  11       82.58       61.12     11.40 o 
  -4  19  11       35.61       20.87      5.04 o 
  -3  19  11       17.61       13.26      4.07 o 
  -2  19  11       17.91       27.02      5.87 o 
  -1  19  11      149.63      145.51     12.88 o 
  -8   0  12      134.65      122.71     20.30 o 
  -7   0  12      313.78      328.34     20.12 o 
  -6   0  12      284.90      280.63     20.30 o 
  -5   0  12     2712.28     2719.01     77.99 o 
  -4   0  12       57.61       61.21     11.57 o 
  -3   0  12     1649.84     1651.98     39.29 o 
  -2   0  12     1357.54     1393.56     45.05 o 
  -1   0  12      649.65      620.16     29.56 o 
   0   0  12     2116.24     2090.60     59.56 o 
   1   0  12        4.74        1.96      2.75 o 
   2   0  12     1241.47     1289.08     38.54 o 
   3   0  12      245.00      243.62     12.12 o 
  -8   1  12        9.81        8.02      4.24 o 
  -7   1  12       63.61       59.56      9.90 o 
  -6   1  12      673.73      669.40     26.19 o 
  -5   1  12      271.50      248.05     10.40 o 
  -4   1  12      379.23      411.04     11.50 o 
  -3   1  12       49.99       53.34      5.71 o 
  -2   1  12      494.12      469.41     10.42 o 
  -1   1  12      684.26      696.90     18.11 o 
   0   1  12       75.81       75.50      5.32 o 
   1   1  12       34.95       31.30      4.77 o 
   2   1  12      149.22      132.43      5.74 o 
   3   1  12      252.49      262.52      9.04 o 
  -8   2  12       58.68       54.44      8.72 o 
  -7   2  12       25.38       36.17      7.10 o 
  -6   2  12      250.04      244.50     13.46 o 
  -5   2  12       11.12        8.66      2.88 o 
  -4   2  12       24.05       26.62      2.89 o 
  -3   2  12       64.60       45.19      3.09 o 
  -2   2  12      180.94      203.94     13.47 o 
  -1   2  12       89.04       70.48      5.12 o 
   0   2  12       63.72       50.77      6.47 o 
   1   2  12       46.71       49.02      3.37 o 
   2   2  12        0.11       -1.01      4.01 o 
   3   2  12       10.24       11.42      4.74 o 
  -8   3  12       93.90       90.48      8.60 o 
  -7   3  12      305.71      321.65     12.78 o 
  -6   3  12       13.73       14.10      9.02 o 
  -5   3  12       23.26       27.03      3.99 o 
  -4   3  12      488.15      469.47     11.62 o 
  -3   3  12      468.25      429.42      9.78 o 
  -2   3  12      723.43      658.33     13.50 o 
  -1   3  12       16.25        6.47      3.18 o 
   0   3  12       30.40       37.52      6.12 o 
   1   3  12      152.87      148.38      6.02 o 
   2   3  12        0.01       -0.38      2.20 o 
   3   3  12      156.21      144.72      7.44 o 
  -8   4  12       96.62       85.49      7.84 o 
  -7   4  12        0.01        0.28      3.87 o 
  -6   4  12      410.14      409.24     16.63 o 
  -5   4  12       97.17      106.65      8.19 o 
  -4   4  12      181.88      163.19     10.97 o 
  -3   4  12        1.53        3.48      2.40 o 
  -2   4  12      275.89      230.81      6.39 o 
  -1   4  12        7.39        8.85      3.51 o 
   0   4  12      109.20      105.33      5.81 o 
   1   4  12       15.90        9.29      2.92 o 
   2   4  12        0.87        5.36      3.52 o 
   3   4  12        1.83        1.86      4.52 o 
  -8   5  12       14.80       12.36      5.91 o 
  -7   5  12        9.22        0.47      4.37 o 
  -6   5  12        2.73        5.21      3.90 o 
  -5   5  12      303.39      315.70     16.20 o 
  -4   5  12       36.07       22.68      4.02 o 
  -3   5  12       10.26        5.52      2.38 o 
  -2   5  12        7.42        7.53      2.69 o 
  -1   5  12       18.54       12.12      2.57 o 
   0   5  12      368.27      374.83     11.77 o 
   1   5  12       11.04        3.22      3.40 o 
   2   5  12        8.91       10.86      4.83 o 
   3   5  12       25.87       24.01      4.42 o 
  -8   6  12       20.78       19.95      5.16 o 
  -7   6  12        0.90        2.76      5.90 o 
  -6   6  12      304.08      334.17     13.56 o 
  -5   6  12      107.10       90.60      9.95 o 
  -4   6  12       33.20       27.53      4.42 o 
  -3   6  12      176.92      163.89      5.67 o 
  -2   6  12        4.38        7.13      2.98 o 
  -1   6  12        1.86       -1.41      1.97 o 
   0   6  12        2.58        9.71      2.23 o 
   1   6  12      672.42      659.19     16.04 o 
   2   6  12       56.00       53.07      4.61 o 
   3   6  12       36.98       37.01      5.19 o 
  -8   7  12      178.02      197.65     16.87 o 
  -7   7  12       21.78       21.37      8.37 o 
  -6   7  12       59.06       54.84      6.63 o 
  -5   7  12       58.50       56.99      4.48 o 
  -4   7  12       94.44       88.38      5.25 o 
  -3   7  12      112.00       99.78      7.54 o 
  -2   7  12       24.87       27.09      3.16 o 
  -1   7  12        4.82        2.73      2.83 o 
   0   7  12        4.07       -0.37      2.98 o 
   1   7  12       61.59       55.70      4.26 o 
   2   7  12       55.29       43.21      6.68 o 
   3   7  12        0.52       -1.11      4.18 o 
  -7   8  12       87.10       95.68     14.96 o 
  -6   8  12        0.71       -4.49      4.49 o 
  -5   8  12      308.48      323.13     12.73 o 
  -4   8  12       34.61       37.17      4.09 o 
  -3   8  12      410.13      433.84     12.38 o 
  -2   8  12       93.62       93.17      4.99 o 
  -1   8  12      274.41      293.84     13.16 o 
   0   8  12      138.99      130.89      5.32 o 
   1   8  12      371.16      386.61     12.76 o 
   2   8  12        4.45        8.08      3.51 o 
   3   8  12      110.04       96.73      7.87 o 
  -7   9  12      251.56      236.87     27.78 o 
  -6   9  12       10.38        3.61      4.63 o 
  -5   9  12      118.60      119.23      7.41 o 
  -4   9  12      418.28      453.90     11.78 o 
  -3   9  12      136.13      132.82     10.15 o 
  -2   9  12      176.15      187.78      6.85 o 
  -1   9  12      340.63      365.18     10.77 o 
   0   9  12      165.75      183.46     12.18 o 
   1   9  12      751.50      791.65     20.90 o 
   2   9  12       17.37       12.55      4.19 o 
  -7  10  12       80.15       68.03      9.16 o 
  -6  10  12      147.42      143.16      9.62 o 
  -5  10  12     1027.24     1085.01     26.85 o 
  -4  10  12        1.91        7.50      2.83 o 
  -3  10  12      463.36      457.29     13.52 o 
  -2  10  12      523.91      497.06     14.59 o 
  -1  10  12      120.54      110.97      5.95 o 
   0  10  12     1492.72     1604.41     31.35 o 
   1  10  12       19.41       14.29      4.27 o 
   2  10  12      200.38      192.81      9.62 o 
  -7  11  12       15.41        1.53      5.98 o 
  -6  11  12        5.04        0.72      4.99 o 
  -5  11  12       16.91       23.83      7.66 o 
  -4  11  12      135.70      133.45      5.96 o 
  -3  11  12       40.61       37.22      3.82 o 
  -2  11  12       25.34       17.16      3.95 o 
  -1  11  12        9.88        7.87      6.29 o 
   0  11  12        2.22        4.36      2.99 o 
   1  11  12        1.17        1.94      3.75 o 
   2  11  12       11.85       11.93      4.44 o 
  -7  12  12      174.52      177.48     11.46 o 
  -6  12  12        3.72        3.39      7.83 o 
  -5  12  12      133.59      120.21      8.03 o 
  -4  12  12        0.22       -4.27      4.27 o 
  -3  12  12       32.55       29.93      4.53 o 
  -2  12  12        7.18        0.36      2.78 o 
  -1  12  12      104.77      110.38      9.24 o 
   0  12  12        9.59        7.18      3.13 o 
   1  12  12       22.66       28.84      6.73 o 
   2  12  12       38.55       29.01      5.21 o 
  -6  13  12       41.37       24.77      7.83 o 
  -5  13  12      142.14      127.81      8.62 o 
  -4  13  12        8.14        0.53      4.26 o 
  -3  13  12        4.25        7.65      3.62 o 
  -2  13  12       35.27       28.51      3.40 o 
  -1  13  12        8.35       10.02      3.19 o 
   0  13  12       16.59       13.40      3.95 o 
   1  13  12      191.37      179.13     13.42 o 
  -6  14  12       21.63       11.47      5.59 o 
  -5  14  12      102.36       93.15      7.69 o 
  -4  14  12       21.38       26.96      7.48 o 
  -3  14  12        0.02       -2.81      3.41 o 
  -2  14  12      337.94      363.16     11.56 o 
  -1  14  12        8.86       11.52      3.50 o 
   0  14  12        1.96        5.39      3.87 o 
   1  14  12       98.44       93.33     11.50 o 
  -5  15  12       80.13       74.04      7.43 o 
  -4  15  12       57.80       52.66      6.72 o 
  -3  15  12       38.23       47.12      5.23 o 
  -2  15  12       29.91       38.29      4.59 o 
  -1  15  12       53.19       52.63      5.53 o 
   0  15  12        0.47        3.15      6.27 o 
   1  15  12        0.73       -0.48      5.13 o 
  -5  16  12      189.99      207.14     12.38 o 
  -4  16  12      106.48      111.93      8.76 o 
  -3  16  12        8.03        1.93      3.19 o 
  -2  16  12        4.90        0.97      3.55 o 
  -1  16  12        0.50       -3.99      3.99 o 
   0  16  12        7.80       17.59     13.71 o 
  -4  17  12       56.22       60.18     16.38 o 
  -3  17  12       36.37       55.88      8.49 o 
  -2  17  12       48.51       32.75      5.53 o 
  -1  17  12      125.50      146.44      8.14 o 
  -2  18  12      118.20      113.73     14.07 o 
  -7   1  13        3.65        8.36      5.39 o 
  -6   1  13      300.63      309.47     25.64 o 
  -5   1  13      253.76      267.60     13.84 o 
  -4   1  13       56.88       49.56      4.93 o 
  -3   1  13      616.68      652.43     17.40 o 
  -2   1  13      203.65      217.89      8.63 o 
  -1   1  13       38.54       35.93      4.46 o 
   0   1  13      483.28      525.18     18.68 o 
   1   1  13       45.24       45.76      4.93 o 
   2   1  13      286.53      292.10     12.58 o 
  -7   2  13      115.83      118.61     13.94 o 
  -6   2  13      442.66      417.93     21.84 o 
  -5   2  13      180.74      180.84      8.58 o 
  -4   2  13      425.93      453.62     13.69 o 
  -3   2  13       16.81       10.17      3.35 o 
  -2   2  13      806.15      875.67     25.86 o 
  -1   2  13      213.96      227.21     10.69 o 
   0   2  13        4.78        6.54      3.74 o 
   1   2  13      294.29      310.75     12.63 o 
   2   2  13       60.00       64.76      6.52 o 
  -7   3  13      118.40      102.31      9.71 o 
  -6   3  13        7.84        6.62      5.74 o 
  -5   3  13       67.18       76.45      6.07 o 
  -4   3  13       14.72       12.75      3.40 o 
  -3   3  13      308.45      311.61     12.64 o 
  -2   3  13       59.45       52.63      5.08 o 
  -1   3  13       12.80       13.85      3.86 o 
   0   3  13        1.71        1.51      4.37 o 
   1   3  13       27.28       28.89      5.14 o 
   2   3  13       11.56        9.28      5.35 o 
  -7   4  13        2.53       -4.24      4.69 o 
  -6   4  13       16.02        9.06      4.38 o 
  -5   4  13      189.21      193.05      9.47 o 
  -4   4  13       41.97       46.25      4.90 o 
  -3   4  13       36.08       36.74      4.11 o 
  -2   4  13       72.65       65.28      4.92 o 
  -1   4  13       80.40       85.74      6.37 o 
   0   4  13      112.65      116.92      7.38 o 
   1   4  13        1.91        0.68      3.60 o 
   2   4  13       36.62       35.51      8.58 o 
  -7   5  13        2.86       -4.76      4.76 o 
  -6   5  13        0.04        1.07      4.87 o 
  -5   5  13      367.13      355.96     17.72 o 
  -4   5  13       51.28       46.32      8.01 o 
  -3   5  13       35.99       33.82      4.16 o 
  -2   5  13       93.61       89.86      5.82 o 
  -1   5  13        7.82        6.10      3.34 o 
   0   5  13       49.14       55.64      5.83 o 
   1   5  13       53.11       46.17      6.61 o 
   2   5  13        6.88        3.72      6.37 o 
  -7   6  13       72.22       69.97      9.02 o 
  -6   6  13        7.58        8.62      5.52 o 
  -5   6  13      180.42      171.65     13.22 o 
  -4   6  13       28.38       15.78      4.76 o 
  -3   6  13       65.20       67.93      5.14 o 
  -2   6  13      502.32      499.64     12.97 o 
  -1   6  13       57.20       53.51      4.86 o 
   0   6  13      360.03      352.47     13.41 o 
   1   6  13       48.82       42.64      5.91 o 
   2   6  13       33.32       27.34      5.79 o 
  -7   7  13       15.88       18.34      6.80 o 
  -6   7  13      190.73      177.25     13.66 o 
  -5   7  13       37.30       36.40      6.99 o 
  -4   7  13        1.82       -2.37      4.30 o 
  -3   7  13      243.34      242.09     14.46 o 
  -2   7  13       58.59       59.13      4.53 o 
  -1   7  13      333.30      350.86     13.93 o 
   0   7  13      283.43      277.14     13.16 o 
   1   7  13        7.44       -0.37      3.49 o 
   2   7  13       37.23       31.75      7.14 o 
  -7   8  13       67.36       62.83     15.67 o 
  -6   8  13      199.89      185.83     11.57 o 
  -5   8  13        0.33        0.66      6.31 o 
  -4   8  13      218.88      215.06      9.42 o 
  -3   8  13        5.02        4.57      6.06 o 
  -2   8  13      278.69      289.05      9.42 o 
  -1   8  13      108.03      120.50      6.14 o 
   0   8  13       99.99      114.60      7.58 o 
   1   8  13       25.93       20.78      4.83 o 
   2   8  13       37.75       35.93      5.25 o 
  -6   9  13      259.34      279.24     16.99 o 
  -5   9  13       26.59       24.46      6.35 o 
  -4   9  13       60.05       55.26      4.68 o 
  -3   9  13       54.82       40.07      4.62 o 
  -2   9  13       16.28        9.98      3.86 o 
  -1   9  13       16.69       15.36      4.73 o 
   0   9  13      169.95      183.04      9.50 o 
   1   9  13      188.44      165.16      9.05 o 
  -6  10  13        0.13       10.56      8.90 o 
  -5  10  13      361.60      395.90     15.20 o 
  -4  10  13        2.29        1.85      2.56 o 
  -3  10  13        1.53        5.03      3.70 o 
  -2  10  13        0.66       -1.45      3.05 o 
  -1  10  13        0.60        0.10      3.37 o 
   0  10  13      237.22      202.43      9.93 o 
   1  10  13        5.24       10.54      4.09 o 
  -6  11  13      524.34      591.14     36.32 o 
  -5  11  13      685.57      732.21     27.05 o 
  -4  11  13       99.55       84.00      6.44 o 
  -3  11  13      415.55      463.14     13.86 o 
  -2  11  13       18.28       36.46      4.69 o 
  -1  11  13      236.62      245.32     10.88 o 
   0  11  13      651.48      679.12     25.60 o 
   1  11  13        2.05       -5.10      5.50 o 
  -6  12  13      384.55      397.65     18.16 o 
  -5  12  13      170.53      170.68     10.59 o 
  -4  12  13      437.77      494.86     16.88 o 
  -3  12  13        6.56        7.63      3.32 o 
  -2  12  13      807.33      892.03     32.22 o 
  -1  12  13      104.72      106.10     11.51 o 
   0  12  13      289.67      291.13     12.37 o 
  -5  13  13      210.78      219.47     12.32 o 
  -4  13  13        2.73       -4.35     14.60 o 
  -3  13  13       27.63       20.01      6.84 o 
  -2  13  13        1.26        3.17      3.75 o 
  -1  13  13      234.29      249.34     11.02 o 
   0  13  13       92.87       80.33      7.93 o 
  -4  14  13       74.42       67.13      9.08 o 
  -3  14  13       66.99       58.83     11.18 o 
  -2  14  13       25.55       31.12      4.15 o 
  -1  14  13      160.96      170.96      9.30 o 
  -4  15  13       95.53      101.36      9.62 o 
  -3  15  13       35.68       28.41      4.78 o 
  -2  15  13       25.80       36.15      5.20 o 
  -7   0  14        4.35        1.22      6.84 o 
  -6   0  14      586.41      583.33     42.38 o 
  -4   0  14      239.09      233.39     13.89 o 
  -3   0  14     2019.39     2052.97     75.97 o 
  -2   0  14        5.80       13.17      6.23 o 
  -1   0  14      271.67      284.47     34.54 o 
   0   0  14      522.06      601.66     28.69 o 
   1   0  14       94.04       75.88      9.26 o 
  -7   1  14      121.64      130.18      8.65 o 
  -6   1  14       37.30       39.27      7.65 o 
  -5   1  14       17.48       21.59     10.15 o 
  -4   1  14       83.99       80.43      5.98 o 
  -3   1  14       18.67       19.71      5.04 o 
  -2   1  14       85.20       84.34      7.35 o 
  -1   1  14       36.00       39.50      8.03 o 
   0   1  14       90.24       82.80      6.50 o 
   1   1  14        8.75        6.45      4.45 o 
  -7   2  14       26.24       24.16     10.31 o 
  -6   2  14       12.73        2.97     14.07 o 
  -5   2  14      147.74      180.26     13.71 o 
  -4   2  14       11.66       12.58      3.77 o 
  -3   2  14       51.61       63.44      6.35 o 
  -2   2  14      378.53      395.26     14.35 o 
  -1   2  14        3.44        8.79      3.87 o 
   0   2  14       54.69       45.16      5.68 o 
   1   2  14       47.96       40.51      6.84 o 
  -6   3  14      375.90      424.14     32.41 o 
  -5   3  14       18.31        9.33      5.88 o 
  -4   3  14      503.97      563.70     24.02 o 
  -3   3  14      145.18      165.84     12.61 o 
  -2   3  14       63.91       65.69      6.37 o 
  -1   3  14      332.66      364.03     13.75 o 
   0   3  14      254.60      274.73     11.71 o 
   1   3  14      326.85      338.64     14.06 o 
  -6   4  14       92.48       97.73     11.00 o 
  -5   4  14       68.63       58.73      8.55 o 
  -4   4  14        7.48        3.04      4.26 o 
  -3   4  14      182.50      161.86      8.58 o 
  -2   4  14      232.95      237.13     18.76 o 
  -1   4  14        0.12       13.85      4.40 o 
   0   4  14       42.74       39.45      5.09 o 
   1   4  14      100.05      120.22      9.20 o 
  -6   5  14        1.33       -4.92      4.92 o 
  -5   5  14        0.95       -5.93      5.93 o 
  -4   5  14        0.08        8.40      6.83 o 
  -3   5  14       14.20       12.47      6.68 o 
  -2   5  14       13.25       11.85      4.55 o 
  -1   5  14      293.64      316.30     15.99 o 
   0   5  14       31.07       32.69      6.13 o 
   1   5  14       68.25       57.85      6.40 o 
  -6   6  14       22.47       16.59      8.69 o 
  -5   6  14      286.91      267.81     16.93 o 
  -4   6  14       35.09       35.30      8.05 o 
  -3   6  14       47.29       48.64      4.78 o 
  -2   6  14      409.71      458.34     16.18 o 
  -1   6  14       16.07       16.55      4.88 o 
   0   6  14      394.22      417.17     15.82 o 
  -6   7  14      250.84      264.59     14.21 o 
  -5   7  14      161.60      187.82     14.07 o 
  -4   7  14       93.39       77.72      7.41 o 
  -3   7  14       56.03       43.14      6.02 o 
  -2   7  14        0.28        8.45      4.68 o 
  -1   7  14      176.81      192.84     10.06 o 
   0   7  14      306.93      324.39     13.58 o 
  -6   8  14      421.49      440.24     19.27 o 
  -5   8  14      118.01       76.39     10.10 o 
  -4   8  14       10.14       22.66      5.47 o 
  -3   8  14        2.10        4.12      8.02 o 
  -2   8  14        9.52        8.41      3.65 o 
  -1   8  14       76.59       62.73      8.48 o 
   0   8  14       12.69       12.14      4.52 o 
  -5   9  14      113.52      139.16     12.65 o 
  -4   9  14      224.42      246.70     16.51 o 
  -3   9  14       41.47       34.31      4.65 o 
  -2   9  14      525.28      586.16     17.31 o 
  -1   9  14        4.31        7.60      4.26 o 
   0   9  14       30.21       48.77     10.18 o 
  -5  10  14        5.98        8.52      8.32 o 
  -4  10  14      151.58      141.12      8.32 o 
  -3  10  14      551.57      645.64     19.84 o 
  -2  10  14       48.66       59.86      8.99 o 
  -1  10  14      470.49      492.05     17.82 o 
  -4  11  14        3.01        3.72      4.12 o 
  -3  11  14      324.36      353.40     15.27 o 
  -2  11  14      147.71      163.98      9.03 o 
  -1  11  14       84.34       85.08      9.27 o 
  -4  12  14        1.33       -1.78     10.68 o 
  -3  12  14       65.67       73.70      5.78 o 
  -2  12  14      130.82      112.85      7.56 o 
  -5   1  15      102.32       81.91     12.82 o 
  -4   1  15       61.12       57.32      7.38 o 
  -3   1  15      463.05      527.94     17.89 o 
  -2   1  15        4.86        7.53      4.93 o 
  -1   1  15      192.11      185.79     10.79 o 
  -5   2  15       51.99       43.80     11.40 o 
  -4   2  15      447.97      483.99     17.57 o 
  -3   2  15       21.13       27.82      5.56 o 
  -2   2  15      158.13      194.98      9.58 o 
  -1   2  15       68.68       72.80      6.99 o 
  -5   3  15       14.94       29.56     11.40 o 
  -4   3  15       47.31       48.09      6.99 o 
  -3   3  15        0.38        5.82      4.43 o 
  -2   3  15      210.68      229.34     10.93 o 
  -1   3  15       67.11       82.60      9.30 o 
  -5   4  15       66.45       61.25     13.53 o 
  -4   4  15      298.22      274.50     13.99 o 
  -3   4  15      150.68      137.51      8.19 o 
  -2   4  15      280.95      320.94     13.28 o 
  -1   4  15      315.26      348.41     14.14 o 
  -5   5  15      466.81      611.82     39.89 o 
  -4   5  15        9.09       -0.73      6.22 o 
  -3   5  15      857.82      991.62     29.90 o 
  -2   5  15      358.31      408.70     14.85 o 
  -1   5  15       67.78       87.27      7.36 o 
  -4   6  15      150.85      169.21     13.77 o 
  -3   6  15      289.71      272.56     11.97 o 
  -2   6  15      121.40      133.92      8.62 o 
  -4   7  15       45.94       54.25     10.93 o 
  -3   7  15       17.59       12.54      5.68 o 
  -2   7  15       11.45        5.66      5.03 o 
                                                 
